# Supplementary material for: Comparative analysis of deep learning algorithms for dental caries detection and prediction from radiographic images: a comprehensive umbrella review
Source: PeerJ Comput Sci. 2024 Nov 12;10:e2371. doi: 10.7717/peerj-cs.2371 (PMC11622875; doi:10.7717/peerj-cs.2371)
Supplement: Supplemental Information 2 [file peerj-cs-10-2371-s002.nbib]

PMID- 35367318
OWN - NLM
STAT- MEDLINE
DCOM- 20220608
LR  - 20220720
IS  - 1879-176X (Electronic)
IS  - 0300-5712 (Linking)
VI  - 122
DP  - 2022 Jul
TI  - Deep learning for caries detection: A systematic review.
PG  - 104115
LID - S0300-5712(22)00172-5 [pii]
LID - 10.1016/j.jdent.2022.104115 [doi]
AB  - OBJECTIVES: Detecting caries lesions is challenging for dentists, and deep 
      learning models may help practitioners to increase accuracy and reliability. We 
      aimed to systematically review deep learning studies on caries detection. DATA: 
      We selected diagnostic accuracy studies that used deep learning models on dental 
      imagery (including radiographs, photographs, optical coherence tomography images, 
      near-infrared light transillumination images). The latest version of the quality 
      assessment tool for diagnostic accuracy studies (QUADAS-2) tool was used for risk 
      of bias assessment. Meta-analysis was not performed due to heterogeneity in the 
      studies methods and their performance measurements. SOURCES: Databases (Medline 
      via PubMed, Google Scholar, Scopus, Embase) and a repository (ArXiv) were 
      screened for publications published after 2010, without any limitation on 
      language. STUDY SELECTION: From 252 potentially eligible references, 48 studies 
      were assessed full-text and 42 included, using classification (n = 26), object 
      detection (n = 6), or segmentation models (n = 10). A wide range of performance 
      metrics was used; image, object or pixel accuracy ranged between 68%-99%. The 
      minority of studies (n = 11) showed a low risk of biases in all domains, and 13 
      studies (31.0%) low risk for concerns regarding applicability. The accuracy of 
      caries classification models varied, i.e. 71% to 96% on intra-oral photographs, 
      82% to 99.2% on peri-apical radiographs, 87.6% to 95.4% on bitewing radiographs, 
      68.0% to 78.0% on near-infrared transillumination images, 88.7% to 95.2% on 
      optical coherence tomography images, and 86.1% to 96.1% on panoramic radiographs. 
      Pooled diagnostic odds ratios varied from 2.27 to 32,767. For detection and 
      segmentation models, heterogeneity in reporting did not allow useful pooling. 
      CONCLUSION: An increasing number of studies investigated caries detection using 
      deep learning, with a diverse types of architectures being employed. Reported 
      accuracy seems promising, while study and reporting quality are currently low. 
      CLINICAL SIGNIFICANCE: Deep learning models can be considered as an assistant for 
      decisions regarding the presence or absence of carious lesions.
CI  - Copyright © 2022 Elsevier Ltd. All rights reserved.
FAU - Mohammad-Rahimi, Hossein
AU  - Mohammad-Rahimi H
AD  - Topic Group Dental Diagnostics and Digital Dentistry, ITU/WHO Focus Group AI on 
      Health, Berlin, Germany; Department of Computer Engineering, Sharif University of 
      Technology, Tehran, Iran.
FAU - Motamedian, Saeed Reza
AU  - Motamedian SR
AD  - Topic Group Dental Diagnostics and Digital Dentistry, ITU/WHO Focus Group AI on 
      Health, Berlin, Germany; Dentofacial Deformities Research Center, Research 
      Institute of Dental Sciences & Department of Orthodontics, School of Dentistry, 
      Shahid Beheshti University of Medical Sciences, Tehran, Iran.
FAU - Rohban, Mohammad Hossein
AU  - Rohban MH
AD  - Department of Computer Engineering, Sharif University of Technology, Tehran, 
      Iran.
FAU - Krois, Joachim
AU  - Krois J
AD  - Topic Group Dental Diagnostics and Digital Dentistry, ITU/WHO Focus Group AI on 
      Health, Berlin, Germany; Department of Oral Diagnostics, Digital Health and 
      Health Services Research, Charité - Universitätsmedizin Berlin, Berlin, Germany.
FAU - Uribe, Sergio E
AU  - Uribe SE
AD  - Topic Group Dental Diagnostics and Digital Dentistry, ITU/WHO Focus Group AI on 
      Health, Berlin, Germany; Department of Conservative Dentistry and Oral Health & 
      Bioinformatics Research Unit, Riga Stradins University, Riga, Latvia; School of 
      Dentistry, Universidad Austral de Chile, Valdivia, Chile; Baltic Biomaterials 
      Centre of Excellence, Headquarters at Riga Technical University, Riga, Latvia.
FAU - Mahmoudinia, Erfan
AU  - Mahmoudinia E
AD  - Dentofacial Deformities Research Center, Research Institute of Dental Sciences & 
      Department of Orthodontics, School of Dentistry, Shahid Beheshti University of 
      Medical Sciences, Tehran, Iran.
FAU - Rokhshad, Rata
AU  - Rokhshad R
AD  - Topic Group Dental Diagnostics and Digital Dentistry, ITU/WHO Focus Group AI on 
      Health, Berlin, Germany.
FAU - Nadimi, Mohadeseh
AU  - Nadimi M
AD  - Cardiovascular Diseases Research Center, Department of Cardiology, Heshmat 
      Hospital, School of Medicine, Guilan University of Medical Sciences, Rasht, Iran.
FAU - Schwendicke, Falk
AU  - Schwendicke F
AD  - Topic Group Dental Diagnostics and Digital Dentistry, ITU/WHO Focus Group AI on 
      Health, Berlin, Germany; Department of Oral Diagnostics, Digital Health and 
      Health Services Research, Charité - Universitätsmedizin Berlin, Berlin, Germany. 
      Electronic address: falk.schwendicke@charite.de.
LA  - eng
PT  - Journal Article
PT  - Review
PT  - Systematic Review
DEP - 20220330
PL  - England
TA  - J Dent
JT  - Journal of dentistry
JID - 0354422
SB  - IM
MH  - *Deep Learning
MH  - *Dental Caries/diagnostic imaging
MH  - Dental Caries Susceptibility
MH  - Humans
MH  - Reproducibility of Results
MH  - Sensitivity and Specificity
OTO - NOTNLM
OT  - Artificial intelligence
OT  - Dental caries
OT  - Dentistry
OT  - Machine learning
OT  - Neural networks
OT  - Systematic review
EDAT- 2022/04/04 06:00
MHDA- 2022/06/09 06:00
CRDT- 2022/04/03 20:24
PHST- 2022/01/02 00:00 [received]
PHST- 2022/03/24 00:00 [revised]
PHST- 2022/03/28 00:00 [accepted]
PHST- 2022/04/04 06:00 [pubmed]
PHST- 2022/06/09 06:00 [medline]
PHST- 2022/04/03 20:24 [entrez]
AID - S0300-5712(22)00172-5 [pii]
AID - 10.1016/j.jdent.2022.104115 [doi]
PST - ppublish
SO  - J Dent. 2022 Jul;122:104115. doi: 10.1016/j.jdent.2022.104115. Epub 2022 Mar 30.

PMID- 33840515
OWN - NLM
STAT- MEDLINE
DCOM- 20221206
LR  - 20230317
IS  - 1097-6841 (Electronic)
IS  - 0022-3913 (Linking)
VI  - 128
IP  - 5
DP  - 2022 Nov
TI  - Artificial intelligence applications in restorative dentistry: A systematic 
      review.
PG  - 867-875
LID - S0022-3913(21)00087-1 [pii]
LID - 10.1016/j.prosdent.2021.02.010 [doi]
AB  - STATEMENT OF PROBLEM: Artificial intelligence (AI) applications are increasing in 
      restorative procedures. However, the current development and performance of AI in 
      restorative dentistry applications has not yet been systematically documented and 
      analyzed. PURPOSE: The purpose of this systematic review was to identify and 
      evaluate the ability of AI models in restorative dentistry to diagnose dental 
      caries and vertical tooth fracture, detect tooth preparation margins, and predict 
      restoration failure. MATERIAL AND METHODS: An electronic systematic review was 
      performed in 5 databases: MEDLINE/PubMed, EMBASE, World of Science, Cochrane, and 
      Scopus. A manual search was also conducted. Studies with AI models were selected 
      based on 4 criteria: diagnosis of dental caries, diagnosis of vertical tooth 
      fracture, detection of the tooth preparation finishing line, and prediction of 
      restoration failure. Two investigators independently evaluated the quality 
      assessment of the studies by applying the Joanna Briggs Institute (JBI) Critical 
      Appraisal Checklist for Quasi-Experimental Studies (nonrandomized experimental 
      studies). A third investigator was consulted to resolve lack of consensus. 
      RESULTS: A total of 34 articles were included in the review: 29 studies included 
      AI techniques for the diagnosis of dental caries or the elaboration of caries and 
      postsensitivity prediction models, 2 for the diagnosis of vertical tooth 
      fracture, 1 for the tooth preparation finishing line location, and 2 for the 
      prediction of the restoration failure. Among the studies reviewed, the AI models 
      tested obtained a caries diagnosis accuracy ranging from 76% to 88.3%, 
      sensitivity ranging from 73% to 90%, and specificity ranging from 61.5% to 93%. 
      The caries prediction accuracy among the studies ranged from 83.6% to 97.1%. The 
      studies reported an accuracy for the vertical tooth fracture diagnosis ranging 
      from 88.3% to 95.7%. The article using AI models to locate the finishing line 
      reported an accuracy ranging from 90.6% to 97.4%. CONCLUSIONS: AI models have the 
      potential to provide a powerful tool for assisting in the diagnosis of caries and 
      vertical tooth fracture, detecting the tooth preparation margin, and predicting 
      restoration failure. However, the dental applications of AI models are still in 
      development. Further studies are required to assess the clinical performance of 
      AI models in restorative dentistry.
CI  - Copyright © 2021 Editorial Council for the Journal of Prosthetic Dentistry. 
      Published by Elsevier Inc. All rights reserved.
FAU - Revilla-León, Marta
AU  - Revilla-León M
AD  - Assistant Professor and Assistant Program Director AEGD Residency, Department of 
      Comprehensive Dentistry, College of Dentistry, Texas A&M University, Dallas, 
      Texas; Affiliate Faculty Graduate Prosthodontics, Department of Restorative 
      Dentistry, School of Dentistry, University of Washington, Seattle, Wash; 
      Researcher at Revilla Research Center, Madrid, Spain.
FAU - Gómez-Polo, Miguel
AU  - Gómez-Polo M
AD  - Associate Professor, Department of Conservative Dentistry and Prosthodontics, 
      School of Dentistry, Complutense University of Madrid, Madrid, Spain. Electronic 
      address: mgomezpo@ucm.es.
FAU - Vyas, Shantanu
AU  - Vyas S
AD  - Graduate Research Assistant, J. Mike Walker '66 Department of Mechanical 
      Engineering, Texas A&M University, Dallas, Texas.
FAU - Barmak, Abdul Basir
AU  - Barmak AB
AD  - Assistant Professor Clinical Research and Biostatistics, Eastman Institute of 
      Oral Health, University of Rochester Medical Center, Rochester, NY.
FAU - Özcan, Mutlu
AU  - Özcan M
AD  - Professor and Head, Division of Dental Biomaterials, Clinic for Reconstructive 
      Dentistry, Center for Dental and Oral Medicine, University of Zürich, Zürich, 
      Switzerland.
FAU - Att, Wael
AU  - Att W
AD  - Professor and Chair, Department of Prosthodontics, Tufts University School of 
      Dental Medicine, Boston, Mass.
FAU - Krishnamurthy, Vinayak R
AU  - Krishnamurthy VR
AD  - Assistant Professor, J. Mike Walker '66 Department of Mechanical Engineering, 
      Texas A&M University, College Station, Texas.
LA  - eng
PT  - Journal Article
PT  - Review
PT  - Systematic Review
DEP - 20210409
PL  - United States
TA  - J Prosthet Dent
JT  - The Journal of prosthetic dentistry
JID - 0376364
SB  - IM
CIN - J Evid Based Dent Pract. 2023 Mar;23(1):101837. PMID: 36914305
MH  - Humans
MH  - Dental Restoration, Permanent/methods
MH  - *Dental Caries/diagnosis/therapy
MH  - Artificial Intelligence
MH  - Dentistry
MH  - *Tooth Fractures
EDAT- 2021/04/13 06:00
MHDA- 2022/12/07 06:00
CRDT- 2021/04/12 05:35
PHST- 2020/10/25 00:00 [received]
PHST- 2021/02/03 00:00 [revised]
PHST- 2021/02/04 00:00 [accepted]
PHST- 2021/04/13 06:00 [pubmed]
PHST- 2022/12/07 06:00 [medline]
PHST- 2021/04/12 05:35 [entrez]
AID - S0022-3913(21)00087-1 [pii]
AID - 10.1016/j.prosdent.2021.02.010 [doi]
PST - ppublish
SO  - J Prosthet Dent. 2022 Nov;128(5):867-875. doi: 10.1016/j.prosdent.2021.02.010. 
      Epub 2021 Apr 9.

PMID- 35399834
OWN - NLM
STAT- MEDLINE
DCOM- 20220412
LR  - 20220516
IS  - 2040-2309 (Electronic)
IS  - 2040-2295 (Print)
IS  - 2040-2295 (Linking)
VI  - 2022
DP  - 2022
TI  - Uses of Different Machine Learning Algorithms for Diagnosis of Dental Caries.
PG  - 5032435
LID - 10.1155/2022/5032435 [doi]
LID - 5032435
AB  - BACKGROUND: Dental caries is one of the major oral health problems and is 
      increasing rapidly among people of every age (children, men, and women). Deep 
      learning, a field of Artificial Intelligence (AI), is a growing field nowadays 
      and is commonly used in dentistry. AI is a reliable platform to make dental care 
      better, smoother, and time-saving for professionals. AI helps the dentistry 
      professionals to fulfil demands of patients and to ensure quality treatment and 
      better oral health care. AI can also help in predicting failures of clinical 
      cases and gives reliable solutions. In this way, it helps in reducing morbidity 
      ratio and increasing quality treatment of dental problem in population. 
      OBJECTIVES: The main objective of this study is to conduct a systematic review of 
      studies concerning the association between dental caries and machine learning. 
      The objective of this study is to design according to the PICO criteria. 
      MATERIALS AND METHODS: A systematic search for randomized trials was conducted 
      under the guidelines of PRISMA (Preferred Reporting Items for Systematic Reviews 
      and Meta-Analyses). In this study, e-search was conducted from four databases 
      including PubMed, IEEE Xplore, Science Direct, and Google Scholar, and it 
      involved studies from year 2008 to 2022. RESULT: This study fetched a total of 
      133 articles, from which twelve are selected for this systematic review. We 
      analyzed different types of machine learning algorithms from which deep learning 
      is widely used with dental caries images dataset. Neural Network Backpropagation 
      algorithm, one of the deep learning algorithms, gives a maximum accuracy of 99%. 
      CONCLUSION: In this systematic review, we concluded how deep learning has been 
      applied to the images of teeth to diagnose the detection of dental caries with 
      its three types (proximal, occlusal, and root caries). Considering our findings, 
      further well-designed studies are needed to demonstrate the diagnosis of further 
      types of dental caries that are based on progression (chronic, acute, and 
      arrested), which tells us about the severity of caries, virginity of lesion, and 
      extent of caries. Apart from dental caries, AI in the future will emerge as 
      supreme technology to detect other diseases of oral region combinedly and 
      comprehensively because AI will easily analyze big datasets that contain multiple 
      records.
CI  - Copyright © 2022 Sarena Talpur et al.
FAU - Talpur, Sarena
AU  - Talpur S
AUID- ORCID: 0000-0001-6013-7621
AD  - Department of Biomedical Engineering, Ziauddin University, Karachi, Pakistan.
FAU - Azim, Fahad
AU  - Azim F
AUID- ORCID: 0000-0001-6737-4953
AD  - Department of Electrical Engineering, Ziauddin University, Karachi, Pakistan.
FAU - Rashid, Munaf
AU  - Rashid M
AUID- ORCID: 0000-0003-2063-4513
AD  - Department of Software Engineering, Ziauddin University, Karachi, Pakistan.
FAU - Syed, Sidra Abid
AU  - Syed SA
AUID- ORCID: 0000-0002-0647-8270
AD  - Department of Biomedical Engineering, Ziauddin University, Karachi, Pakistan.
FAU - Talpur, Baby Alisha
AU  - Talpur BA
AUID- ORCID: 0000-0002-4178-3748
AD  - Liaquat University of Medical and Health Sciences, Jamshoro, Pakistan.
FAU - Khan, Saad Jawaid
AU  - Khan SJ
AUID- ORCID: 0000-0001-7351-2494
AD  - Department of Biomedical Engineering, Ziauddin University, Karachi, Pakistan.
LA  - eng
PT  - Journal Article
PT  - Review
PT  - Systematic Review
DEP - 20220331
PL  - England
TA  - J Healthc Eng
JT  - Journal of healthcare engineering
JID - 101528166
SB  - IM
MH  - Algorithms
MH  - *Artificial Intelligence
MH  - Child
MH  - *Dental Caries/diagnosis
MH  - Female
MH  - Humans
MH  - Machine Learning
MH  - Neural Networks, Computer
PMC - PMC8989613
COIS- The authors declare that they have no conflicts of interest regarding the 
      publication of this paper.
EDAT- 2022/04/12 06:00
MHDA- 2022/04/13 06:00
CRDT- 2022/04/11 05:19
PHST- 2021/10/07 00:00 [received]
PHST- 2022/03/06 00:00 [revised]
PHST- 2022/03/11 00:00 [accepted]
PHST- 2022/04/11 05:19 [entrez]
PHST- 2022/04/12 06:00 [pubmed]
PHST- 2022/04/13 06:00 [medline]
AID - 10.1155/2022/5032435 [doi]
PST - epublish
SO  - J Healthc Eng. 2022 Mar 31;2022:5032435. doi: 10.1155/2022/5032435. eCollection 
      2022.

PMID- 33172056
OWN - NLM
STAT- PubMed-not-MEDLINE
LR  - 20201128
IS  - 2077-0383 (Print)
IS  - 2077-0383 (Electronic)
IS  - 2077-0383 (Linking)
VI  - 9
IP  - 11
DP  - 2020 Nov 6
TI  - Dental Caries Diagnosis and Detection Using Neural Networks: A Systematic Review.
LID - 10.3390/jcm9113579 [doi]
LID - 3579
AB  - Dental caries is the most prevalent dental disease worldwide, and neural networks 
      and artificial intelligence are increasingly being used in the field of 
      dentistry. This systematic review aims to identify the state of the art of neural 
      networks in caries detection and diagnosis. A search was conducted in PubMed, 
      Institute of Electrical and Electronics Engineers (IEEE) Xplore, and 
      ScienceDirect. Data extraction was performed independently by two reviewers. The 
      quality of the selected studies was assessed using the Cochrane Handbook tool. 
      Thirteen studies were included. Most of the included studies employed periapical, 
      near-infrared light transillumination, and bitewing radiography. The image 
      databases ranged from 87 to 3000 images, with a mean of 669 images. Seven of the 
      included studies labeled the dental caries in each image by experienced dentists. 
      Not all of the studies detailed how caries was defined, and not all detailed the 
      type of carious lesion detected. Each study included in this review used a 
      different neural network and different outcome metrics. All this variability 
      complicates the conclusions that can be made about the reliability or not of a 
      neural network to detect and diagnose caries. A comparison between neural network 
      and dentist results is also necessary.
FAU - Prados-Privado, María
AU  - Prados-Privado M
AD  - Asisa Dental, Research Department, C/José Abascal, 32, 28003 Madrid, Spain.
AD  - Department of Signal Theory and Communications, Higher Polytechnic School, 
      Universidad de Alcala de Henares, Ctra, Madrid-Barcelona, Km. 33,600, 28805 
      Alcala de Henares, Spain.
AD  - IDIBO GROUP (Group of High-Performance Research, Development and Innovation in 
      Dental Biomaterials of Rey Juan Carlos University), Avenida de Atenas s/n, 28922 
      Alcorcon, Spain.
FAU - García Villalón, Javier
AU  - García Villalón J
AD  - Asisa Dental, Research Department, C/José Abascal, 32, 28003 Madrid, Spain.
FAU - Martínez-Martínez, Carlos Hugo
AU  - Martínez-Martínez CH
AD  - Faculty of Medicine, Universidad Complutense de Madrid, Plaza de Ramón y Cajal, 
      s/n, 28040 Madrid, Spain.
FAU - Ivorra, Carlos
AU  - Ivorra C
AD  - Asisa Dental, Research Department, C/José Abascal, 32, 28003 Madrid, Spain.
FAU - Prados-Frutos, Juan Carlos
AU  - Prados-Frutos JC
AD  - IDIBO GROUP (Group of High-Performance Research, Development and Innovation in 
      Dental Biomaterials of Rey Juan Carlos University), Avenida de Atenas s/n, 28922 
      Alcorcon, Spain.
AD  - Department of Medical Specialties and Public Health, Faculty of Health Sciences, 
      Universidad Rey Juan Carlos, Avenida de Atenas, 28922 Alcorcon, Spain.
LA  - eng
GR  - -/Asisa Dental/
PT  - Journal Article
PT  - Review
DEP - 20201106
PL  - Switzerland
TA  - J Clin Med
JT  - Journal of clinical medicine
JID - 101606588
PMC - PMC7694692
OTO - NOTNLM
OT  - artificial intelligence
OT  - caries
OT  - detection
OT  - images
COIS- The authors declare no conflict of interest.
EDAT- 2020/11/12 06:00
MHDA- 2020/11/12 06:01
CRDT- 2020/11/11 01:02
PHST- 2020/09/29 00:00 [received]
PHST- 2020/10/30 00:00 [revised]
PHST- 2020/11/03 00:00 [accepted]
PHST- 2020/11/11 01:02 [entrez]
PHST- 2020/11/12 06:00 [pubmed]
PHST- 2020/11/12 06:01 [medline]
AID - jcm9113579 [pii]
AID - jcm-09-03579 [pii]
AID - 10.3390/jcm9113579 [doi]
PST - epublish
SO  - J Clin Med. 2020 Nov 6;9(11):3579. doi: 10.3390/jcm9113579.

PMID- 36494110
OWN - NLM
STAT- MEDLINE
DCOM- 20221216
LR  - 20221221
IS  - 1532-3390 (Electronic)
IS  - 1532-3382 (Linking)
VI  - 22
IP  - 4
DP  - 2022 Dec
TI  - DEEP LEARNING ALGORITHMS SHOW SOME POTENTIAL AS AN ADJUNCTIVE TOOL IN CARIES 
      DIAGNOSIS.
PG  - 101772
LID - S1532-3382(22)00093-8 [pii]
LID - 10.1016/j.jebdp.2022.101772 [doi]
AB  - ARTICLE TITLE AND BIBLIOGRAPHIC INFORMATION: Mohammad-Rahimi H, Reza Motamedian 
      S, Hossein Rohban M, Krois J, Uribe SE, Mahmoudinia E, Rokhshad R, Nadimi M, 
      Schwendicke F, Deep learning for caries detection: A systematic review, J Dent, 
      2022,122, 104115. ISSN 0300-5712 https://doi.org/10.1016/j.jdent.2022.104115. 
      SOURCE OF FUNDING: Information not available TYPE OF STUDY/DESIGN: Systematic 
      review.
CI  - Copyright © 2022 Elsevier Inc. All rights reserved.
FAU - Hegde, Shwetha
AU  - Hegde S
FAU - Gao, Jinlong
AU  - Gao J
LA  - eng
PT  - Journal Article
PT  - Systematic Review
DEP - 20220811
PL  - United States
TA  - J Evid Based Dent Pract
JT  - The journal of evidence-based dental practice
JID - 101083101
SB  - IM
MH  - Humans
MH  - *Deep Learning
MH  - *Dental Caries/diagnosis
MH  - Dental Care
MH  - Algorithms
OTO - NOTNLM
OT  - Accuracy
OT  - Deep learning algorithms
OT  - Dental caries
OT  - Dental images
OT  - Diagnosis
OT  - Sensitivity
OT  - Specificity
EDAT- 2022/12/10 06:00
MHDA- 2022/12/15 06:00
CRDT- 2022/12/09 21:02
PHST- 2022/12/09 21:02 [entrez]
PHST- 2022/12/10 06:00 [pubmed]
PHST- 2022/12/15 06:00 [medline]
AID - S1532-3382(22)00093-8 [pii]
AID - 10.1016/j.jebdp.2022.101772 [doi]
PST - ppublish
SO  - J Evid Based Dent Pract. 2022 Dec;22(4):101772. doi: 10.1016/j.jebdp.2022.101772. 
      Epub 2022 Aug 11.

PMID- 35636386
OWN - NLM
STAT- MEDLINE
DCOM- 20221107
LR  - 20221119
IS  - 1421-976X (Electronic)
IS  - 0008-6568 (Linking)
VI  - 56
IP  - 3
DP  - 2022
TI  - Machine Learning in the Diagnosis and Prognostic Prediction of Dental Caries: A 
      Systematic Review.
PG  - 161-170
LID - 10.1159/000524167 [doi]
AB  - We performed a systematic review to evaluate the success of machine learning 
      algorithms in the diagnosis and prognostic prediction of dental caries. The 
      review protocol was a priori registered in the PROSPERO, CRD42020183447. The 
      search involved electronic bibliographic databases: PubMed/Medline, Scopus, 
      EMBASE, Web of Science, and grey literature until December 2020. We excluded 
      review articles, case series, case reports, editorials, letters, comments, 
      educational methodologies, assessments of robotic devices, and articles with less 
      than 10 participants or specimens. Two independent reviewers selected the studies 
      and performed the assessment of the methodological quality based on standardized 
      scales. We summarize data on the machine learning algorithms used; software; 
      performance outcomes such as accuracy/precision, sensitivity/recall, specificity, 
      area under the receiver operating characteristic curve (AUC), and 
      positive/negative predictive values related to dental caries. Meta-analyses were 
      not performed due to methodological differences. Our review included 15 studies 
      (10 diagnostic studies and 5 prognostic prediction studies). Cross-sectional 
      design studies were predominant (12). The most frequently used statistical 
      measure of performance reported in diagnostic studies was AUC value, which ranged 
      from 0.745 to 0.987. For most diagnostic studies, data from contingency tables 
      were not available. Reported sensitivities were higher in low risk of bias 
      prognostic prediction studies (median [IQR] of 0.996 [0.971-1.000] vs. 
      unclear/high risk of bias studies 0.189 [0-0.340]; p value 0.025). While there 
      were no significant differences in the specificity between these subgroups, we 
      concluded that the use of these technologies for the diagnosis and prognostic 
      prediction of dental caries, although promising, is at an early stage. The 
      general applicability of the evidence was limited given that most models were 
      developed outside the real clinical setting with a prevalence of unclear/high 
      risk of bias. Researchers must increase the overall quality of their research 
      protocols by providing a comprehensive report on the methods implemented.
CI  - © 2022 S. Karger AG, Basel.
FAU - Reyes, Lilian Toledo
AU  - Reyes LT
AD  - Department of Stomatology, School of Dentistry, Federal University of Santa 
      Maria, Santa Maria, Brazil, liliant.reyes@gmail.com.
FAU - Knorst, Jessica Klöckner
AU  - Knorst JK
AD  - Department of Stomatology, School of Dentistry, Federal University of Santa 
      Maria, Santa Maria, Brazil.
FAU - Ortiz, Fernanda Ruffo
AU  - Ortiz FR
AD  - Department of Stomatology, School of Dentistry, Federal University of Santa 
      Maria, Santa Maria, Brazil.
FAU - Ardenghi, Thiago Machado
AU  - Ardenghi TM
AD  - Department of Stomatology, School of Dentistry, Federal University of Santa 
      Maria, Santa Maria, Brazil.
LA  - eng
PT  - Research Support, Non-U.S. Gov't
PT  - Systematic Review
DEP - 20220530
PL  - Switzerland
TA  - Caries Res
JT  - Caries research
JID - 0103374
SB  - IM
MH  - Humans
MH  - Prognosis
MH  - *Dental Caries/diagnosis
MH  - Cross-Sectional Studies
MH  - Machine Learning
MH  - Algorithms
OTO - NOTNLM
OT  - Artificial intelligence
OT  - Dental caries
OT  - Diagnosis
OT  - Machine learning
OT  - Prognosis
EDAT- 2022/06/01 06:00
MHDA- 2022/11/08 06:00
CRDT- 2022/05/31 13:20
PHST- 2021/10/14 00:00 [received]
PHST- 2022/03/13 00:00 [accepted]
PHST- 2022/06/01 06:00 [pubmed]
PHST- 2022/11/08 06:00 [medline]
PHST- 2022/05/31 13:20 [entrez]
AID - 000524167 [pii]
AID - 10.1159/000524167 [doi]
PST - ppublish
SO  - Caries Res. 2022;56(3):161-170. doi: 10.1159/000524167. Epub 2022 May 30.

PMID- 36246115
OWN - NLM
STAT- PubMed-not-MEDLINE
LR  - 20221019
IS  - 1664-042X (Print)
IS  - 1664-042X (Electronic)
IS  - 1664-042X (Linking)
VI  - 13
DP  - 2022
TI  - Deep learning techniques for cancer classification using microarray gene 
      expression data.
PG  - 952709
LID - 10.3389/fphys.2022.952709 [doi]
LID - 952709
AB  - Cancer is one of the top causes of death globally. Recently, microarray gene 
      expression data has been used to aid in cancer's effective and early detection. 
      The use of DNA microarray technology to uncover information from the expression 
      levels of thousands of genes has enormous promise. The DNA microarray technique 
      can determine the levels of thousands of genes simultaneously in a single 
      experiment. The analysis of gene expression is critical in many disciplines of 
      biological study to obtain the necessary information. This study analyses all the 
      research studies focused on optimizing gene selection for cancer detection using 
      artificial intelligence. One of the most challenging issues is figuring out how 
      to extract meaningful information from massive databases. Deep Learning 
      architectures have performed efficiently in numerous sectors and are used to 
      diagnose many other chronic diseases and to assist physicians in making medical 
      decisions. In this study, we have evaluated the results of different optimizers 
      on a RNA sequence dataset. The Deep learning algorithm proposed in the study 
      classifies five different forms of cancer, including kidney renal clear cell 
      carcinoma (KIRC), Breast Invasive Carcinoma (BRCA), lung adenocarcinoma (LUAD), 
      Prostate Adenocarcinoma (PRAD) and Colon Adenocarcinoma (COAD). The performance 
      of different optimizers like Stochastic gradient descent (SGD), Root Mean Squared 
      Propagation (RMSProp), Adaptive Gradient Optimizer (AdaGrad), and Adaptive 
      Momentum (AdaM). The experimental results gathered on the dataset affirm that 
      AdaGrad and Adam. Also, the performance analysis has been done using different 
      learning rates and decay rates. This study discusses current advancements in deep 
      learning-based gene expression data analysis using optimized feature selection 
      methods.
CI  - Copyright © 2022 Gupta, Gupta, Shabaz and Sharma.
FAU - Gupta, Surbhi
AU  - Gupta S
AD  - Department of Computer Science and Engineering Department, SMVDU, Jammu, India.
AD  - Model Institute of Engineering and Technology, Jammu, India.
FAU - Gupta, Manoj K
AU  - Gupta MK
AD  - Department of Computer Science and Engineering Department, SMVDU, Jammu, India.
FAU - Shabaz, Mohammad
AU  - Shabaz M
AD  - Model Institute of Engineering and Technology, Jammu, India.
FAU - Sharma, Ashutosh
AU  - Sharma A
AD  - School of Computer Science, University of Petroleum and Energy Studies, Dehradun, 
      India.
LA  - eng
PT  - Systematic Review
DEP - 20220930
PL  - Switzerland
TA  - Front Physiol
JT  - Frontiers in physiology
JID - 101549006
PMC - PMC9563992
OTO - NOTNLM
OT  - Rna-sequences
OT  - artificial intelligence
OT  - cancer
OT  - deep learning
OT  - gene expression
COIS- The authors declare that the research was conducted in the absence of any 
      commercial or financial relationships that could be construed as a potential 
      conflict of interest.
EDAT- 2022/10/18 06:00
MHDA- 2022/10/18 06:01
CRDT- 2022/10/17 04:26
PHST- 2022/05/25 00:00 [received]
PHST- 2022/09/01 00:00 [accepted]
PHST- 2022/10/17 04:26 [entrez]
PHST- 2022/10/18 06:00 [pubmed]
PHST- 2022/10/18 06:01 [medline]
AID - 952709 [pii]
AID - 10.3389/fphys.2022.952709 [doi]
PST - epublish
SO  - Front Physiol. 2022 Sep 30;13:952709. doi: 10.3389/fphys.2022.952709. eCollection 
      2022.

PMID- 37665008
OWN - NLM
STAT- MEDLINE
DCOM- 20231002
LR  - 20231007
IS  - 0250-832X (Print)
IS  - 1476-542X (Electronic)
IS  - 0250-832X (Linking)
VI  - 52
IP  - 7
DP  - 2023 Oct
TI  - Applications of artificial intelligence in the analysis of dental panoramic 
      radiographs: an overview of systematic reviews.
PG  - 20230284
LID - 10.1259/dmfr.20230284 [doi]
LID - 20230284
AB  - OBJECTIVES: This overview of systematic reviews aimed to establish the current 
      state of knowledge on the suitability of artificial intelligence (AI) in dental 
      panoramic radiograph analysis and illustrate its changes over time. METHODS: 
      Medical databases covered by the Association for Computing Machinery, Bielefeld 
      Academic Search Engine, Google Scholar, and PubMed engines were searched. The 
      risk of bias was assessed using ROBIS tool. Ultimately, 12 articles were 
      qualified for the qualitative synthesis. The results were visualized with 
      timelines, tables, and charts. RESULTS: In the years 1988-2023, a significant 
      development of information technologies for the analysis of DPRs was observed. 
      The latest analyzed AI models achieve high accuracy in detecting caries (91.5%), 
      osteoporosis (89.29%), maxillary sinusitis (87.5%), periodontal bone loss 
      (93.09%), and teeth identification and numbering (93.67%). The detection of 
      periapical lesions is also characterized by high sensitivity (99.95%) and 
      specificity (92%). However, due to the small number of heterogeneous source 
      studies synthesized in systematic reviews, the results of this overview should be 
      interpreted with caution. CONCLUSION: Currently, AI applications can 
      significantly support dentists in dental panoramic radiograph analysis. As 
      systematic reviews on AI become outdated quickly, their regular updating is 
      recommended. PROSPERO registration number: CRD42023416048.
FAU - Turosz, Natalia
AU  - Turosz N
AUID- ORCID: 0000-0001-8075-9989
AD  - Institute of Public Health, Jagiellonian University Medical College, Skawińska, 
      Poland.
FAU - Chęcińska, Kamila
AU  - Chęcińska K
AD  - Department of Glass Technology and Amorphous Coatings, Faculty of Materials 
      Science and Ceramics, AGH University of Science and Technology, Mickiewicza, 
      Poland.
FAU - Chęciński, Maciej
AU  - Chęciński M
AD  - Department of Oral Surgery, Preventive Medicine Center, Komorowskiego, Poland.
FAU - Brzozowska, Anita
AU  - Brzozowska A
AD  - Preventive Medicine Center, Komorowskiego, Poland.
FAU - Nowak, Zuzanna
AU  - Nowak Z
AD  - Department of Temporomandibular Disorders, Medical University of Silesia in 
      Katowice, Katowice, Poland.
FAU - Sikora, Maciej
AU  - Sikora M
AD  - Department of Maxillofacial Surgery, Hospital of the Ministry of Interior, Wojska 
      Polskiego, Poland.
AD  - Department of Biochemistry and Medical Chemistr, Pomeranian Medical University, 
      Powstańców Wielkopolskich, Poland.
LA  - eng
PT  - Journal Article
PT  - Review
DEP - 20230904
PL  - England
TA  - Dentomaxillofac Radiol
JT  - Dento maxillo facial radiology
JID - 7609576
MH  - Humans
MH  - *Alveolar Bone Loss
MH  - Artificial Intelligence
MH  - *Dental Caries
MH  - Radiography, Panoramic
MH  - Systematic Reviews as Topic
PMC - PMC10552133
OTO - NOTNLM
OT  - Artificial Intelligence
OT  - Deep learning
OT  - Dental radiography
OT  - Overview of reviews
OT  - Panoramic radiographs
EDAT- 2023/09/04 12:42
MHDA- 2023/09/26 13:42
PMCR- 2024/10/01
CRDT- 2023/09/04 06:42
PHST- 2024/10/01 00:00 [pmc-release]
PHST- 2023/09/26 13:42 [medline]
PHST- 2023/09/04 12:42 [pubmed]
PHST- 2023/09/04 06:42 [entrez]
AID - 10.1259/dmfr.20230284 [doi]
PST - ppublish
SO  - Dentomaxillofac Radiol. 2023 Oct;52(7):20230284. doi: 10.1259/dmfr.20230284. Epub 
      2023 Sep 4.

PMID- 28843958
OWN - NLM
STAT- MEDLINE
DCOM- 20181211
LR  - 20220410
IS  - 1878-7452 (Electronic)
IS  - 1878-7452 (Linking)
VI  - 75
IP  - 2
DP  - 2018 Mar-Apr
TI  - Avoiding Surgical Skill Decay: A Systematic Review on the Spacing of Training 
      Sessions.
PG  - 471-480
LID - S1931-7204(17)30044-2 [pii]
LID - 10.1016/j.jsurg.2017.08.002 [doi]
AB  - OBJECTIVE: Spreading training sessions over time instead of training in just 1 
      session leads to an improvement of long-term retention for factual knowledge. 
      However, it is not clear whether this would also apply to surgical skills. Thus, 
      we performed a systematic review to find out whether spacing training sessions 
      would also improve long-term retention of surgical skills. DESIGN: We searched 
      the Medline, PsycINFO, Embase, Eric, and Web of Science online databases. We only 
      included articles that were randomized trials with a sample of medical trainees 
      acquiring surgical motor skills in which the spacing effect was reported. The 
      quality and bias of the articles were assessed using the Cochrane Collaboration's 
      risk of bias assessment tool. RESULTS: With respect to the spacing effect, 1955 
      articles were retrieved. After removing duplicates and articles that did not meet 
      the inclusion criteria, 11 articles remained. The overall quality of the 
      experiments was "moderate." Trainees in the spaced condition scored higher in a 
      retention test than students in the massed condition. CONCLUSIONS: Our systematic 
      review showed evidence that spacing training sessions improves long-term surgical 
      skills retention when compared to massed practice. However, the optimal gap 
      between the re-study sessions is unclear.
CI  - Copyright © 2017 Association of Program Directors in Surgery. Published by 
      Elsevier Inc. All rights reserved.
FAU - Cecilio-Fernandes, Dario
AU  - Cecilio-Fernandes D
AD  - Center for Education Development and Research in Health Professions (CEDAR), 
      University Medical Center Groningen, University of Groningen, Groningen, The 
      Netherlands. Electronic address: d.cecilio.fernandes@umcg.nl.
FAU - Cnossen, Fokie
AU  - Cnossen F
AD  - Institute of Artificial Intelligence and Cognitive Engineering, University of 
      Groningen, Groningen, The Netherlands.
FAU - Jaarsma, Debbie A D C
AU  - Jaarsma DADC
AD  - Center for Education Development and Research in Health Professions (CEDAR), 
      University Medical Center Groningen, University of Groningen, Groningen, The 
      Netherlands.
FAU - Tio, René A
AU  - Tio RA
AD  - Center for Education Development and Research in Health Professions (CEDAR), 
      University Medical Center Groningen, University of Groningen, Groningen, The 
      Netherlands; Department of Cardiology, University Medical Center Groningen, 
      University of Groningen, Groningen, The Netherlands.
LA  - eng
PT  - Journal Article
PT  - Research Support, Non-U.S. Gov't
PT  - Systematic Review
DEP - 20170824
PL  - United States
TA  - J Surg Educ
JT  - Journal of surgical education
JID - 101303204
SB  - IM
MH  - *Clinical Competence
MH  - Education, Medical, Graduate/*methods
MH  - Evidence-Based Medicine
MH  - Female
MH  - General Surgery/*education
MH  - Humans
MH  - Internship and Residency/*methods
MH  - Male
MH  - Netherlands
MH  - Randomized Controlled Trials as Topic
MH  - Retention, Psychology/physiology
MH  - Simulation Training/*methods
MH  - Time Factors
OTO - NOTNLM
OT  - Medical Knowledge
OT  - Practice-Based Learning and Improvement
OT  - distributed practice
OT  - long-term retention
OT  - medical education
OT  - simulation training
OT  - spacing effect
OT  - surgical skills
EDAT- 2017/08/28 06:00
MHDA- 2018/12/12 06:00
CRDT- 2017/08/28 06:00
PHST- 2017/02/10 00:00 [received]
PHST- 2017/07/11 00:00 [revised]
PHST- 2017/08/05 00:00 [accepted]
PHST- 2017/08/28 06:00 [pubmed]
PHST- 2018/12/12 06:00 [medline]
PHST- 2017/08/28 06:00 [entrez]
AID - S1931-7204(17)30044-2 [pii]
AID - 10.1016/j.jsurg.2017.08.002 [doi]
PST - ppublish
SO  - J Surg Educ. 2018 Mar-Apr;75(2):471-480. doi: 10.1016/j.jsurg.2017.08.002. Epub 
      2017 Aug 24.

PMID- 33720395
OWN - NLM
STAT- MEDLINE
DCOM- 20210421
LR  - 20220716
IS  - 1469-493X (Electronic)
IS  - 1361-6137 (Linking)
VI  - 3
IP  - 3
DP  - 2021 Mar 15
TI  - Imaging modalities to inform the detection and diagnosis of early caries.
PG  - CD014545
LID - 10.1002/14651858.CD014545 [doi]
LID - CD014545
AB  - BACKGROUND: The detection and diagnosis of caries at the earliest opportunity is 
      fundamental to the preservation of tooth tissue and maintenance of oral health. 
      Radiographs have traditionally been used to supplement the conventional 
      visual-tactile clinical examination. Accurate, timely detection and diagnosis of 
      early signs of disease could afford patients the opportunity of less invasive 
      treatment with less destruction of tooth tissue, reduce the need for treatment 
      with aerosol-generating procedures, and potentially result in a reduced cost of 
      care to the patient and to healthcare services. OBJECTIVES: To determine the 
      diagnostic accuracy of different dental imaging methods to inform the detection 
      and diagnosis of non-cavitated enamel only coronal dental caries. SEARCH METHODS: 
      Cochrane Oral Health's Information Specialist undertook a search of the following 
      databases: MEDLINE Ovid (1946 to 31 December 2018); Embase Ovid (1980 to 31 
      December 2018); US National Institutes of Health Ongoing Trials Register 
      (ClinicalTrials.gov, to 31 December 2018); and the World Health Organization 
      International Clinical Trials Registry Platform (to 31 December 2018). We studied 
      reference lists as well as published systematic review articles. SELECTION 
      CRITERIA: We included diagnostic accuracy study designs that compared a dental 
      imaging method with a reference standard (histology, excavation, enhanced visual 
      examination), studies that evaluated the diagnostic accuracy of single index 
      tests, and studies that directly compared two or more index tests. Studies 
      reporting at both the patient or tooth surface level were included. In vitro and 
      in vivo studies were eligible for inclusion. Studies that explicitly recruited 
      participants with more advanced lesions that were obviously into dentine or 
      frankly cavitated were excluded. We also excluded studies that artificially 
      created carious lesions and those that used an index test during the excavation 
      of dental caries to ascertain the optimum depth of excavation. DATA COLLECTION 
      AND ANALYSIS: Two review authors extracted data independently and in duplicate 
      using a standardised data extraction form and quality assessment based on 
      QUADAS-2 specific to the clinical context. Estimates of diagnostic accuracy were 
      determined using the bivariate hierarchical method to produce summary points of 
      sensitivity and specificity with 95% confidence regions. Comparative accuracy of 
      different radiograph methods was conducted based on indirect and direct 
      comparisons between methods. Potential sources of heterogeneity were 
      pre-specified and explored visually and more formally through meta-regression. 
      MAIN RESULTS: We included 104 datasets from 77 studies reporting a total of 
      15,518 tooth sites or surfaces. The most frequently reported imaging methods were 
      analogue radiographs (55 datasets from 51 studies) and digital radiographs (42 
      datasets from 40 studies) followed by cone beam computed tomography (CBCT) (7 
      datasets from 7 studies). Only 17 studies were of an in vivo study design, 
      carried out in a clinical setting. No studies were considered to be at low risk 
      of bias across all four domains but 16 studies were judged to have low concern 
      for applicability across all domains. The patient selection domain had the 
      largest number of studies judged to be at high risk of bias (43 studies); the 
      index test, reference standard, and flow and timing domains were judged to be at 
      high risk of bias in 30, 12, and 7 studies respectively. Studies were synthesised 
      using a hierarchical bivariate method for meta-analysis. There was substantial 
      variability in the results of the individual studies, with sensitivities that 
      ranged from 0 to 0.96 and specificities from 0 to 1.00. For all imaging methods 
      the estimated summary sensitivity and specificity point was 0.47 (95% confidence 
      interval (CI) 0.40 to 0.53) and 0.88 (95% CI 0.84 to 0.92), respectively. In a 
      cohort of 1000 tooth surfaces with a prevalence of enamel caries of 63%, this 
      would result in 337 tooth surfaces being classified as disease free when enamel 
      caries was truly present (false negatives), and 43 tooth surfaces being 
      classified as diseased in the absence of enamel caries (false positives). 
      Meta-regression indicated that measures of accuracy differed according to the 
      imaging method (Chi(2)(4) = 32.44, P < 0.001), with the highest sensitivity 
      observed for CBCT, and the highest specificity observed for analogue radiographs. 
      None of the specified potential sources of heterogeneity were able to explain the 
      variability in results. No studies included restored teeth in their sample or 
      reported the inclusion of sealants. We rated the certainty of the evidence as low 
      for sensitivity and specificity and downgraded two levels in total for risk of 
      bias due to limitations in the design and conduct of the included studies, 
      indirectness arising from the in vitro studies, and the observed inconsistency of 
      the results. AUTHORS' CONCLUSIONS: The design and conduct of studies to determine 
      the diagnostic accuracy of methods to detect and diagnose caries in situ are 
      particularly challenging. Low-certainty evidence suggests that imaging for the 
      detection or diagnosis of early caries may have poor sensitivity but acceptable 
      specificity, resulting in a relatively high number of false-negative results with 
      the potential for early disease to progress. If left untreated, the opportunity 
      to provide professional or self-care practices to arrest or reverse early caries 
      lesions will be missed. The specificity of lesion detection is however relatively 
      high, and one could argue that initiation of non-invasive management (such as the 
      use of topical fluoride), is probably of low risk. CBCT showed superior 
      sensitivity to analogue or digital radiographs but has very limited applicability 
      to the general dental practitioner. However, given the high-radiation dose, and 
      potential for caries-like artefacts from existing restorations, its use cannot be 
      justified in routine caries detection. Nonetheless, if early incidental carious 
      lesions are detected in CBCT scans taken for other purposes, these should be 
      reported. CBCT has the potential to be used as a reference standard in diagnostic 
      studies of this type. Despite the robust methodology applied in this 
      comprehensive review, the results should be interpreted with some caution due to 
      shortcomings in the design and execution of many of the included studies. Future 
      research should evaluate the comparative accuracy of different methods, be 
      undertaken in a clinical setting, and focus on minimising bias arising from the 
      use of imperfect reference standards in clinical studies.
CI  - Copyright © 2021 The Cochrane Collaboration. Published by John Wiley & Sons, Ltd.
FAU - Walsh, Tanya
AU  - Walsh T
AD  - Division of Dentistry, School of Medical Sciences, Faculty of Biology, Medicine 
      and Health, The University of Manchester, Manchester, UK.
FAU - Macey, Richard
AU  - Macey R
AD  - Division of Dentistry, School of Medical Sciences, Faculty of Biology, Medicine 
      and Health, The University of Manchester, Manchester, UK.
FAU - Riley, Philip
AU  - Riley P
AD  - Cochrane Oral Health, Division of Dentistry, School of Medical Sciences, Faculty 
      of Biology, Medicine and Health, The University of Manchester, Manchester, UK.
FAU - Glenny, Anne-Marie
AU  - Glenny AM
AD  - Division of Dentistry, School of Medical Sciences, Faculty of Biology, Medicine 
      and Health, The University of Manchester, Manchester, UK.
FAU - Schwendicke, Falk
AU  - Schwendicke F
AD  - Department of Oral Diagnostics, Digital Health and Heatlh Research Services, 
      Charité - Universitätsmedizin Berlin, Berlin, Germany.
FAU - Worthington, Helen V
AU  - Worthington HV
AD  - Cochrane Oral Health, Division of Dentistry, School of Medical Sciences, Faculty 
      of Biology, Medicine and Health, The University of Manchester, Manchester, UK.
FAU - Clarkson, Janet E
AU  - Clarkson JE
AD  - Division of Oral Health Sciences, Dundee Dental School, University of Dundee, 
      Dundee, UK.
FAU - Ricketts, David
AU  - Ricketts D
AD  - Dundee Dental School, University of Dundee, Dundee, UK.
FAU - Su, Ting-Li
AU  - Su TL
AD  - Division of Dentistry, School of Medical Sciences, Faculty of Biology, Medicine 
      and Health, The University of Manchester, Manchester, UK.
FAU - Sengupta, Anita
AU  - Sengupta A
AD  - Division of Dentistry, School of Medical Sciences, Faculty of Biology, Medicine 
      and Health, The University of Manchester, Manchester, UK.
LA  - eng
PT  - Journal Article
PT  - Meta-Analysis
PT  - Research Support, Non-U.S. Gov't
PT  - Systematic Review
DEP - 20210315
PL  - England
TA  - Cochrane Database Syst Rev
JT  - The Cochrane database of systematic reviews
JID - 100909747
SB  - IM
MH  - Adult
MH  - Bias
MH  - Child
MH  - *Cone-Beam Computed Tomography/statistics & numerical data
MH  - *Datasets as Topic
MH  - Dental Caries/*diagnostic imaging
MH  - Dentition, Permanent
MH  - False Negative Reactions
MH  - False Positive Reactions
MH  - Humans
MH  - Radiography, Dental/*methods/statistics & numerical data
MH  - Radiography, Dental, Digital/statistics & numerical data
MH  - Reference Standards
MH  - Sensitivity and Specificity
MH  - Tooth, Deciduous
PMC - PMC8441255
COIS- Tanya Walsh: none known. I am Statistical Editor with Cochrane Oral 
      Health. Richard Macey: none known. Philip Riley: none known. I am Deputy 
      Co‐ordinating Editor of Cochrane Oral Health. Anne‐Marie Glenny: none known. I am 
      Joint Co‐ordinating Editor of Cochrane Oral Health. Falk Schwendicke: I have a 
      conflict of interest when it comes to artificial intelligence (AI)‐based 
      diagnostics. This, however, is beyond the remit of this review. Helen V 
      Worthington: none know. I am Emeritus Co‐ordinating Editor of Cochrane Oral 
      Health. Janet E Clarkson: none known. I am Joint Co‐ordinating Editor of Cochrane 
      Oral Health. David Ricketts: none known. Ting‐Li Su: none known. Anita Sengupta: 
      none known.
EDAT- 2021/03/16 06:00
MHDA- 2021/04/22 06:00
CRDT- 2021/03/15 13:18
PHST- 2021/03/15 13:18 [entrez]
PHST- 2021/03/16 06:00 [pubmed]
PHST- 2021/04/22 06:00 [medline]
AID - CD014545 [pii]
AID - 10.1002/14651858.CD014545 [doi]
PST - epublish
SO  - Cochrane Database Syst Rev. 2021 Mar 15;3(3):CD014545. doi: 
      10.1002/14651858.CD014545.
