# Supplementary material for: Comparative analysis of deep learning algorithms for dental caries detection and prediction from radiographic images: a comprehensive umbrella review
Source: PeerJ Comput Sci. 2024 Nov 12;10:e2371. doi: 10.7717/peerj-cs.2371 (PMC11622875; doi:10.7717/peerj-cs.2371)
Supplement: Supplemental Information 4 [file peerj-cs-10-2371-s004.ris]

TY  - JOUR
AU  - Romany, F Mansour
AU  - Al-Marghilnai, A
AU  - Hagas, Z
TI  - Use of artificial intelligence techniques to determine dental caries: A systematic review
PY  - 2019
T2  - International Journal of Neural Networks and Advanced Applications
VL  - 6
UR  - https://www.scopus.com/inward/record.uri?eid=2-s2.0-85171330854&partnerID=40&md5=edb0550651f3de437d80f7df9d0dbe4e
M3  - Article
DB  - Scopus
N1  - Export Date: 28 December 2023; Cited By: 1
ER  -

TY  - JOUR
AU  - Mansour, R.F.
AU  - Al-Marghilnai, A.
AU  - Hagas, Z.A.
TI  - Use of artificial intelligence techniques to determine dental caries: a systematic review
PY  - 2019
UR  - https://www.scopus.com/inward/record.uri?eid=2-s2.0-85083716531&partnerID=40&md5=fd8003a522476d27294683fc3ecf9047
M3  - Article
DB  - Scopus
N1  - Export Date: 28 December 2023; Cited By: 1
ER  -

TY  - JOUR
AU  - Mansour, R.F.
AU  - Al-Marghilnai, A.
AU  - Hagas, Z.A.
TI  - Use of artificial intelligence techniques to determine dental caries: A systematic review
PY  - 2019
T2  - Int J Neural Netw Adv Appl
VL  - 6
SP  - 1
EP  - 11
UR  - https://www.scopus.com/inward/record.uri?eid=2-s2.0-85123491215&partnerID=40&md5=ee10ff100a739644bd67e7ae637ec4c0
M3  - Article
DB  - Scopus
N1  - Export Date: 28 December 2023; Cited By: 2
ER  -

TY  - JOUR
AU  - Prados-Privado, M.
AU  - Villalón, J.G.
AU  - Martínez-Martínez, C.H.
AU  - Ivorra, C.
AU  - Prados-Frutos, K.J.J.C.
AU  - Meyer, O.
AU  - Hesenius, M.
AU  - Hickel, R.
AU  - Gruhn, V.
TI  - Dental Caries Diagnosis and Detection Using Neural Networks: A Systematic Review
PY  - 2022
T2  - Caries Detection on Intraoral Images Using Artificial Intelligence. J. Dent. Res
VL  - 101
SP  - 158
EP  - 165
UR  - https://www.scopus.com/inward/record.uri?eid=2-s2.0-85165482287&partnerID=40&md5=56248ba61de3614db6140507d4a1e13d
M3  - Article
DB  - Scopus
N1  - Export Date: 28 December 2023; Cited By: 1
ER  -

TY  - JOUR
AU  - Abdilsamed, A.-M.
AU  - Zahar, A.
AU  - Romany, F.M.
TI  - Use of artificial intelligence techniques to determine dental caries: A systematic review
PY  - 2019
T2  - International Journal of Neural Networks and Advanced Applications
VL  - 6
UR  - https://www.scopus.com/inward/record.uri?eid=2-s2.0-85128943901&partnerID=40&md5=65e9f725bf56780c1e93bb1450901df4
M3  - Article
DB  - Scopus
N1  - Export Date: 28 December 2023; Cited By: 1
ER  -

TY  - JOUR
AU  - Mansour, R.
AU  - Al-Marghilnai, A.
AU  - Hagas, Z.A.
TI  - Use of artificial intelligence techniques to determine dental caries: A systematic review
PY  - 2019
T2  - Proceeding of the 4th international conference on applied mathematics and computer science (AMACS 2019)
UR  - https://www.scopus.com/inward/record.uri?eid=2-s2.0-85144249993&partnerID=40&md5=890c93055ecb487830620e1cf617b0cc
M3  - Article
DB  - Scopus
N1  - Export Date: 28 December 2023; Cited By: 1
ER  -
