# Supplementary material for: Comparative analysis of deep learning algorithms for dental caries detection and prediction from radiographic images: a comprehensive umbrella review
Source: PeerJ Comput Sci. 2024 Nov 12;10:e2371. doi: 10.7717/peerj-cs.2371 (PMC11622875; doi:10.7717/peerj-cs.2371)
Supplement: Supplemental Information 6 [file peerj-cs-10-2371-s006.ris]

TY  - JOUR
M3  - Article in Press
Y1  - 2023
SP  - 104801
SN  - 1879-176X
JF  - Journal of dentistry
JO  - J Dent
UR  - https://www.embase.com/search/results?subaction=viewrecord&id=L643020786&from=export
U2  - L643020786
C5  - 38097035
DB  - Medline
U3  - 2023-12-21
L2  - http://dx.doi.org/10.1016/j.jdent.2023.104801
DO  - 10.1016/j.jdent.2023.104801
LK  - https://search.library.berkeley.edu/openurl/01UCS_BER/01UCS_BER:UCB?sid=EMBASE&sid=EMBASE&issn=1879176X&id=doi:10.1016%2Fj.jdent.2023.104801&atitle=Application+of+omics+technologies+in+Cariology+research%3A+a+critical+review+with+bibliometric+analysis&stitle=J+Dent&title=Journal+of+dentistry&volume=&issue=&spage=104801&epage=&aulast=Zhang&aufirst=Josie+Shizhen&auinit=J.S.&aufull=Zhang+J.S.&coden=&isbn=&pages=104801-&date=2023&auinit1=J&auinitm=S
A1  - Zhang, J.S.
A1  - Huang, S.
A1  - Chen, Z.
A1  - Chu, C.-H.
A1  - Takahashi, N.
A1  - Yu, O.Y.
M1  - (Zhang J.S.; Huang S.; Chu C.-H.; Yu O.Y., ollieyu@hku.hk) Faculty of Dentistry, University of Hong Kong, Hong Kong SAR, China
M1  - (Chen Z.) Faculty of Dentistry, The University of Hong Kong, Hong Kong SAR, China; Department of Microbiology, Faculty of Medicine, The Chinese University of Hong Kong, Hong Kong SAR, China
M1  - (Takahashi N.) Division of Oral Ecology and Biochemistry, Tohoku University Graduate School of Dentistry, Sendai, Japan
T1  - Application of omics technologies in Cariology research: a critical review with bibliometric analysis
LA  - English
KW  - artificial intelligence
KW  - bibliometrics
KW  - clinical significance
KW  - dental caries
KW  - digital technology
KW  - human
KW  - major clinical study
KW  - metabolomics
KW  - metagenomics
KW  - microflora
KW  - multiomics
KW  - pharmacology
KW  - prevention
KW  - proteomics
KW  - review
KW  - risk assessment
KW  - systematic review
KW  - transcriptomics
KW  - Web of Science
N2  - OBJECTIVES: To review the application of omics technologies in the field of Cariology research and provide critical insights into the emerging opportunities and challenges. DATA & SOURCES: Publications on the application of omics technologies in Cariology research up to December 2022 were sourced from online databases, including PubMed, Web of Science and Scopus. Two independent reviewers assessed the relevance of the publications to the objective of this review. STUDY SELECTION: Studies that employed omics technologies to investigate dental caries were selected from the initial pool of identified publications. A total of 922 publications with one or more omics technologies adopted were included for comprehensive bibliographic analysis. (Meta)genomics (676/922, 73%) is the predominant omics technology applied for Cariology research in the included studies. Other applied omics technologies are metabolomics (108/922, 12%), proteomics (105/922, 11%), and transcriptomics (76/922, 8%). CONCLUSION: This study identified an emerging trend in the application of multiple omics technologies in Cariology research. Omics technologies possess significant potential in developing strategies for the detection, staging evaluation, risk assessment, prevention, and management of dental caries. Despite the numerous challenges that lie ahead, the integration of multi-omics data obtained from individual biological samples, in conjunction with artificial intelligence technology, may offer potential avenues for further exploration in caries research. CLINICAL SIGNIFICANCE: This review presented a comprehensive overview of the application of omics technologies in Cariology research and discussed the advantages and challenges of using these methods to detect, assess, predict, prevent, and treat dental caries. It contributes to steering research for improved understanding of dental caries and advancing clinical translation of Cariology research outcomes.
ER  - 

TY  - JOUR
M3  - Article
Y1  - 2023
VL  - 14
IS  - 1
SN  - 2041-1723
JF  - Nature Communications
JO  - Nat. Commun.
UR  - https://www.embase.com/search/results?subaction=viewrecord&id=L2022074447&from=export
U2  - L2022074447
C5  - 36922516
DB  - Embase
DB  - Medline
U3  - 2023-04-17
U4  - 2023-07-10
L2  - http://dx.doi.org/10.1038/s41467-023-36983-2
DO  - 10.1038/s41467-023-36983-2
LK  - https://search.library.berkeley.edu/openurl/01UCS_BER/01UCS_BER:UCB?sid=EMBASE&sid=EMBASE&issn=20411723&id=doi:10.1038%2Fs41467-023-36983-2&atitle=An+integrated+single+cell+and+spatial+transcriptomic+map+of+human+white+adipose+tissue&stitle=Nat.+Commun.&title=Nature+Communications&volume=14&issue=1&spage=&epage=&aulast=Massier&aufirst=Lucas&auinit=L.&aufull=Massier+L.&coden=&isbn=&pages=-&date=2023&auinit1=L&auinitm=
A1  - Massier, L.
A1  - Jalkanen, J.
A1  - Elmastas, M.
A1  - Zhong, J.
A1  - Wang, T.
A1  - Nono Nankam, P.A.
A1  - Frendo-Cumbo, S.
A1  - Bäckdahl, J.
A1  - Subramanian, N.
A1  - Sekine, T.
A1  - Kerr, A.G.
A1  - Tseng, B.T.P.
A1  - Laurencikiene, J.
A1  - Buggert, M.
A1  - Lourda, M.
A1  - Kublickiene, K.
A1  - Bhalla, N.
A1  - Andersson, A.
A1  - Valsesia, A.
A1  - Astrup, A.
A1  - Blaak, E.E.
A1  - Ståhl, P.L.
A1  - Viguerie, N.
A1  - Langin, D.
A1  - Wolfrum, C.
A1  - Blüher, M.
A1  - Rydén, M.
A1  - Mejhert, N.
M1  - (Massier L.; Jalkanen J.; Elmastas M.; Zhong J.; Frendo-Cumbo S.; Bäckdahl J.; Subramanian N.; Kerr A.G.; Tseng B.T.P.; Laurencikiene J.; Rydén M., mikael.ryden@ki.se; Mejhert N., niklas.mejhert@ki.se) Department of Medicine Huddinge (H7), Karolinska Institutet, Karolinska University Hospital Huddinge, SE-141 83, Huddinge, Sweden
M1  - (Wang T.; Wolfrum C.) Laboratory of Translational Nutrition Biology, Institute of Food, Nutrition and Health, Department of Health Sciences and Technology, ETH Zurich, Schwerzenbach, Switzerland
M1  - (Nono Nankam P.A.; Blüher M.) Helmholtz Institute for Metabolic, Obesity and Vascular Research (HI-MAG) of the Helmholtz Zentrum München at the University of Leipzig and University Hospital Leipzig, Leipzig, Germany
M1  - (Sekine T.; Buggert M.; Lourda M.) Center for Infectious Medicine, Department of Medicine Huddinge (H7), Karolinska Institutet, Karolinska University Hospital Huddinge, SE-141 52, Huddinge, Sweden
M1  - (Lourda M.) Childhood Cancer Research Unit, Department of Women’s and Children’s Health, Karolinska Institutet, SE-171 77, Stockholm, Sweden
M1  - (Kublickiene K.) Department of Clinical Science, Intervention & Technology (CLINTEC), Unit of Renal Medicine, Karolinska Institutet, Karolinska University Hospital Huddinge, SE-141 86, Huddinge, Sweden
M1  - (Bhalla N.; Andersson A.; Ståhl P.L.) Science for Life Laboratory, Department of Gene Technology, KTH Royal Institute of Technology, SE-171 65, Solna, Sweden
M1  - (Valsesia A.) Department of Metabolic Health, Nestle Institute of Health Sciences, Nestle Research, Lausanne, Switzerland
M1  - (Astrup A.) Department of Obesity and Nutritional Sciences, The Novo Nordisk Foundation, Hellerup, Denmark
M1  - (Blaak E.E.) Department of Human Biology, NUTRIM School of Nutrition and Translational Research in Metabolism, Maastricht University Medical Centre(+), Maastricht, Netherlands
M1  - (Viguerie N.; Langin D.) Institute of Metabolic and Cardiovascular Diseases (I2MC), Institut National de la Santé et de la Recherche Médicale (Inserm), Université Toulouse III - Paul Sabatier (UPS), Université de Toulouse, Toulouse, France
M1  - (Viguerie N.; Langin D.) Franco-Czech Laboratory for Clinical Research on Obesity, Third Faculty of Medicine, Charles University, Prague and Université Toulouse III - Paul Sabatier (UPS), Toulouse, France
M1  - (Langin D.) Laboratoire de biochimie, Centre Hospitalier Universitaire de Toulouse, Toulouse, France
M1  - (Langin D.) Institut Universitaire de France (IUF), Paris, France
M1  - (Blüher M.) Medical Department III - Endocrinology, Nephrology, Rheumatology, University of Leipzig Medical Center, Leipzig, Germany
AD  - M. Rydén, Department of Medicine Huddinge (H7), Karolinska Institutet, Karolinska University Hospital Huddinge, SE-141 83, Huddinge, Sweden
AD  - N. Mejhert, Department of Medicine Huddinge (H7), Karolinska Institutet, Karolinska University Hospital Huddinge, SE-141 83, Huddinge, Sweden
T1  - An integrated single cell and spatial transcriptomic map of human white adipose tissue
LA  - English
KW  - NCT01727245
KW  - NCT01785134
KW  - high throughput sequencer
KW  - abcd2 protein
KW  - acacb protein
KW  - ackr1 protein
KW  - apod protein
KW  - CD16 antigen
KW  - CD34 antigen
KW  - CD36 antigen
KW  - cell adhesion molecule
KW  - chemerin
KW  - CXCL14 chemokine
KW  - CXCL2 chemokine
KW  - decay accelerating factor
KW  - diacylglycerol acyltransferase 2
KW  - fcer1g protein
KW  - gpam protein
KW  - hacd2 protein
KW  - high density lipoprotein cholesterol
KW  - interleukin 16
KW  - interleukin 8
KW  - leptin
KW  - lipoprotein
KW  - monocyte chemotactic protein 1
KW  - peroxisome proliferator activated receptor gamma
KW  - phosphodiesterase 3beta
KW  - phosphodiesterase III
KW  - platelet derived growth factor alpha receptor
KW  - platelet derived growth factor beta receptor
KW  - protein
KW  - tissue inhibitor of metalloproteinase 1
KW  - tnfrsf1a protein
KW  - tnfrsf1b protein
KW  - transcription factor RUNX2
KW  - triacylglycerol
KW  - tumor necrosis factor
KW  - tyrobp protein
KW  - unclassified drug
KW  - wdpcp protein
KW  - adipocyte
KW  - adipogenesis
KW  - adult
KW  - article
KW  - body weight change
KW  - CD4+ T lymphocyte
KW  - CD8+ T lymphocyte
KW  - cell communication
KW  - cell differentiation
KW  - cell interaction
KW  - cell subpopulation
KW  - cohort analysis
KW  - comparative study
KW  - controlled study
KW  - deconvolution
KW  - dendritic cell
KW  - dyslipidemia
KW  - endothelial progenitor cell
KW  - female
KW  - fibroblast
KW  - hematopoietic cell
KW  - human
KW  - human cell
KW  - human tissue
KW  - immunocompetent cell
KW  - in vitro study
KW  - insulin resistance
KW  - insulin sensitivity
KW  - k nearest neighbor
KW  - lipid metabolism
KW  - lipolysis
KW  - M1 macrophage
KW  - M2 macrophage
KW  - macrophage
KW  - major clinical study
KW  - male
KW  - marker gene
KW  - mast cell
KW  - metabolism
KW  - monocyte
KW  - natural killer cell
KW  - natural killer T cell
KW  - perivascular adipose tissue
KW  - principal component analysis
KW  - proadipocyte
KW  - single cell RNA seq
KW  - stromal vascular fraction
KW  - subcutaneous fat
KW  - transcriptomics
KW  - upregulation
KW  - vascular cell line
KW  - waist hip ratio
KW  - white adipose tissue
N2  - To date, single-cell studies of human white adipose tissue (WAT) have been based on small cohort sizes and no cellular consensus nomenclature exists. Herein, we performed a comprehensive meta-analysis of publicly available and newly generated single-cell, single-nucleus, and spatial transcriptomic results from human subcutaneous, omental, and perivascular WAT. Our high-resolution map is built on data from ten studies and allowed us to robustly identify >60 subpopulations of adipocytes, fibroblast and adipogenic progenitors, vascular, and immune cells. Using these results, we deconvolved spatial and bulk transcriptomic data from nine additional cohorts to provide spatial and clinical dimensions to the map. This identified cell-cell interactions as well as relationships between specific cell subtypes and insulin resistance, dyslipidemia, adipocyte volume, and lipolysis upon long-term weight changes. Altogether, our meta-map provides a rich resource defining the cellular and microarchitectural landscape of human WAT and describes the associations between specific cell types and metabolic states.
ER  - 

TY  - JOUR
M3  - Review
Y1  - 2023
VL  - 4
SN  - 2772-4425
JF  - Healthcare Analytics
JO  - Healthc. Anal.
UR  - https://www.embase.com/search/results?subaction=viewrecord&id=L2028484289&from=export
U2  - L2028484289
DB  - Embase
U3  - 2023-12-12
U4  - 2023-12-14
L2  - http://dx.doi.org/10.1016/j.health.2023.100282
DO  - 10.1016/j.health.2023.100282
LK  - https://search.library.berkeley.edu/openurl/01UCS_BER/01UCS_BER:UCB?sid=EMBASE&sid=EMBASE&issn=27724425&id=doi:10.1016%2Fj.health.2023.100282&atitle=A+comprehensive+survey+of+deep+learning+algorithms+and+applications+in+dental+radiograph+analysis&stitle=Healthc.+Anal.&title=Healthcare+Analytics&volume=4&issue=&spage=&epage=&aulast=Bhat&aufirst=Suvarna&auinit=S.&aufull=Bhat+S.&coden=&isbn=&pages=-&date=2023&auinit1=S&auinitm=
A1  - Bhat, S.
A1  - Birajdar, G.K.
A1  - Patil, M.D.
M1  - (Bhat S., suvarna.bhat@vit.edu.in; Birajdar G.K., gajanan.birajdar@rait.ac.in; Patil M.D.) Department of Electronics Engineering, Ramrao Adik Institute of Technology, D.Y. Patil deemed to be University, Nerul, Maharashtra, Navi Mumbai, India
AD  - G.K. Birajdar, Department of Electronics Engineering, Ramrao Adik Institute of Technology, D.Y. Patil deemed to be University, Nerul, Maharashtra, Navi Mumbai, India
T1  - A comprehensive survey of deep learning algorithms and applications in dental radiograph analysis
LA  - English
KW  - artificial intelligence
KW  - automation
KW  - clinical decision support system
KW  - computer assisted diagnosis
KW  - convolutional neural network
KW  - deep learning
KW  - dental caries
KW  - dental examination
KW  - dental procedure
KW  - dentist
KW  - dentistry
KW  - human
KW  - image processing
KW  - image segmentation
KW  - machine learning
KW  - review
KW  - systematic review
KW  - tooth disease
KW  - tooth radiography
KW  - X ray analysis
N2  - The Integration of machine learning and traditional image processing in dentistry has resulted in many applications like automatic teeth identification and numbering, caries, anomaly, disease detection, and dental treatment prediction. They have a broad scope in different applications observed in the dentistry literature review. This study reviews the literature on deep learning and dental radiograph analysis. We present an overview of machine learning algorithms in different areas of dentistry: tooth identification and numbering, Dental disease detection, and dental predictive treatment models. The methods under each area are briefly discussed. The dental radiograph data set required for performing experiments is summarized from the available literature. The study concludes by discussing new research opportunities and initiatives in this field. This paper offers a comprehensive overview of this innovative, challenging, and growing area in dentistry.
ER  - 

TY  - JOUR
M3  - Review
Y1  - 2023
VL  - 178
SN  - 1872-8243
SN  - 1386-5056
JF  - International Journal of Medical Informatics
JO  - Int. J. Med. Informatics
UR  - https://www.embase.com/search/results?subaction=viewrecord&id=L2026430478&from=export
U2  - L2026430478
C5  - 37595373
DB  - Embase
DB  - Medline
U3  - 2023-08-22
U4  - 2023-08-30
L2  - http://dx.doi.org/10.1016/j.ijmedinf.2023.105170
DO  - 10.1016/j.ijmedinf.2023.105170
LK  - https://search.library.berkeley.edu/openurl/01UCS_BER/01UCS_BER:UCB?sid=EMBASE&sid=EMBASE&issn=18728243&id=doi:10.1016%2Fj.ijmedinf.2023.105170&atitle=Machine+learning+techniques+for+periodontitis+and+dental+caries+detection%3A+A+narrative+review&stitle=Int.+J.+Med.+Informatics&title=International+Journal+of+Medical+Informatics&volume=178&issue=&spage=&epage=&aulast=Radha&aufirst=&auinit=R.C.&aufull=Radha+R.C.&coden=IJMIF&isbn=&pages=-&date=2023&auinit1=R&auinitm=C
A1  - Radha, R.C.
A1  - Raghavendra, B.S.
A1  - Subhash, B.V.
A1  - Rajan, J.
A1  - Narasimhadhan, A.V.
M1  - (Radha R.C., radharc.207ec502@nitk.edu.in; Raghavendra B.S.; Narasimhadhan A.V.) Department of Electronics and Communication Engineering, National Institute of Technology Karnataka, Surathkal, India
M1  - (Subhash B.V.) Department of Oral Medicine and Radiology, DAPM R V Dental College, Bengaluru, India
M1  - (Rajan J.) Department of Computer Science and Engineering, National Institute of Technology Karnataka, Surathkal, India
AD  - R.C. Radha, Department of Electronics and Communication Engineering, National Institute of Technology Karnataka, Surathkal, India
T1  - Machine learning techniques for periodontitis and dental caries detection: A narrative review
LA  - English
KW  - alveolar bone loss
KW  - dental caries
KW  - diagnostic accuracy
KW  - human
KW  - machine learning
KW  - meta analysis
KW  - periodontitis
KW  - point of care testing
KW  - review
KW  - systematic review
N2  - Objectives: In recent years, periodontitis, and dental caries have become common in humans and need to be diagnosed in the early stage to prevent severe complications and tooth loss. These dental issues are diagnosed by visual inspection, measuring pocket probing depth, and radiographs findings from experienced dentists. Though a glut of machine learning (ML) algorithms has been proposed for the automated detection of periodontitis, and dental caries, determining which ML techniques are suitable for clinical practice remains under debate. This review aims to identify the research challenges by analyzing the limitations of current methods and how to address these to obtain robust systems suitable for clinical use or point-of-care testing. Methods: An extensive search of the literature published from 2015 to 2022 written in English, related to the subject of study was sought by searching the electronic databases: PubMed, Institute of Electrical and Electronics Engineers (IEEE) Xplore, and ScienceDirect. Results: The initial electronic search yielded 1743 titles, and 55 studies were eventually included based on the selection criteria adopted in this review. Studies selected were on ML applications for the automatic detection of periodontitis and dental caries and related dental issues: Apical lessons, Periodontal bone loss, and Vertical root fracture. Conclusion: While most of the ML-based studies use radiograph images for the detection of periodontitis and dental caries, few pieces of the literature revealed that good diagnostic accuracy could be achieved by training the ML model even with mobile photos representing the images of dental issues. Nowadays smartphones are used in every sector for different applications. Training the ML model with as many images of dental issues captured by the smartphone can achieve good accuracy, reduce the cost of clinical diagnosis, and provide user interaction.
ER  - 

TY  - JOUR
M3  - Article
Y1  - 2023
VL  - 52
IS  - 7
SP  - 20230284
SN  - 0250-832X
JF  - Dento maxillo facial radiology
JO  - Dentomaxillofac Radiol
UR  - https://www.embase.com/search/results?subaction=viewrecord&id=L642182983&from=export
U2  - L642182983
C5  - 37665008
DB  - Medline
U3  - 2023-09-08
U4  - 2023-10-02
L2  - http://dx.doi.org/10.1259/dmfr.20230284
DO  - 10.1259/dmfr.20230284
LK  - https://search.library.berkeley.edu/openurl/01UCS_BER/01UCS_BER:UCB?sid=EMBASE&sid=EMBASE&issn=0250832X&id=doi:10.1259%2Fdmfr.20230284&atitle=Applications+of+artificial+intelligence+in+the+analysis+of+dental+panoramic+radiographs%3A+an+overview+of+systematic+reviews&stitle=Dentomaxillofac+Radiol&title=Dento+maxillo+facial+radiology&volume=52&issue=7&spage=20230284&epage=&aulast=Turosz&aufirst=Natalia&auinit=N.&aufull=Turosz+N.&coden=&isbn=&pages=20230284-&date=2023&auinit1=N&auinitm=
A1  - Turosz, N.
A1  - Chęcińska, K.
A1  - Chęciński, M.
A1  - Brzozowska, A.
A1  - Nowak, Z.
A1  - Sikora, M.
M1  - (Turosz N.) Institute of Public Health, Jagiellonian University Medical College, Poland
M1  - (Chęcińska K.) Department of Glass Technology and Amorphous Coatings, Faculty of Materials Science and Ceramics, AGH University of Science and Technology, Poland
M1  - (Chęciński M.) Department of Oral Surgery, Preventive Medicine Center, Poland
M1  - (Brzozowska A.) Preventive Medicine Center, Poland
M1  - (Nowak Z.) Department of Temporomandibular Disorders, Medical University of Silesia in Katowice, Katowice, Poland
M1  - (Sikora M.) Department of Maxillofacial Surgery, Hospital of the Ministry of Interior, Wojska Polskiego, Poland
M1  - (Sikora M.) Department of Biochemistry and Medical Chemistr, Pomeranian Medical University, Poland
T1  - Applications of artificial intelligence in the analysis of dental panoramic radiographs: an overview of systematic reviews
LA  - English
KW  - alveolar bone loss
KW  - artificial intelligence
KW  - dental caries
KW  - human
KW  - panoramic radiography
KW  - systematic review (topic)
N2  - OBJECTIVES: This overview of systematic reviews aimed to establish the current state of knowledge on the suitability of artificial intelligence (AI) in dental panoramic radiograph analysis and illustrate its changes over time. METHODS: Medical databases covered by the Association for Computing Machinery, Bielefeld Academic Search Engine, Google Scholar, and PubMed engines were searched. The risk of bias was assessed using ROBIS tool. Ultimately, 12 articles were qualified for the qualitative synthesis. The results were visualized with timelines, tables, and charts. RESULTS: In the years 1988-2023, a significant development of information technologies for the analysis of DPRs was observed. The latest analyzed AI models achieve high accuracy in detecting caries (91.5%), osteoporosis (89.29%), maxillary sinusitis (87.5%), periodontal bone loss (93.09%), and teeth identification and numbering (93.67%). The detection of periapical lesions is also characterized by high sensitivity (99.95%) and specificity (92%). However, due to the small number of heterogeneous source studies synthesized in systematic reviews, the results of this overview should be interpreted with caution. CONCLUSION: Currently, AI applications can significantly support dentists in dental panoramic radiograph analysis. As systematic reviews on AI become outdated quickly, their regular updating is recommended. PROSPERO registration number: CRD42023416048.
ER  - 

TY  - JOUR
M3  - Review
Y1  - 2023
VL  - 13
IS  - 15
SN  - 2075-4418
JF  - Diagnostics
JO  - Diagn.
UR  - https://www.embase.com/search/results?subaction=viewrecord&id=L2024861271&from=export
U2  - L2024861271
DB  - Embase
U3  - 2023-08-18
U4  - 2023-11-14
L2  - http://dx.doi.org/10.3390/diagnostics13152512
DO  - 10.3390/diagnostics13152512
LK  - https://search.library.berkeley.edu/openurl/01UCS_BER/01UCS_BER:UCB?sid=EMBASE&sid=EMBASE&issn=20754418&id=doi:10.3390%2Fdiagnostics13152512&atitle=Deep+Learning+in+Diagnosis+of+Dental+Anomalies+and+Diseases%3A+A+Systematic+Review&stitle=Diagn.&title=Diagnostics&volume=13&issue=15&spage=&epage=&aulast=Sivari&aufirst=Esra&auinit=E.&aufull=Sivari+E.&coden=&isbn=&pages=-&date=2023&auinit1=E&auinitm=
A1  - Sivari, E.
A1  - Senirkentli, G.B.
A1  - Bostanci, E.
A1  - Guzel, M.S.
A1  - Acici, K.
A1  - Asuroglu, T.
M1  - (Sivari E.) Department of Computer Engineering, Cankiri Karatekin University, Cankiri, Turkey
M1  - (Senirkentli G.B.) Department of Pediatric Dentistry, Baskent University, Ankara, Turkey
M1  - (Bostanci E.; Guzel M.S.) Department of Computer Engineering, Ankara University, Ankara, Turkey
M1  - (Acici K.) Department of Artificial Intelligence and Data Engineering, Ankara University, Ankara, Turkey
M1  - (Asuroglu T., tunc.asuroglu@tuni.fi) Faculty of Medicine and Health Technology, Tampere University, Tampere, Finland
AD  - T. Asuroglu, Faculty of Medicine and Health Technology, Tampere University, Tampere, Finland
T1  - Deep Learning in Diagnosis of Dental Anomalies and Diseases: A Systematic Review
LA  - English
KW  - X ray film
KW  - alexnet
KW  - alveolar bone
KW  - alveolar bone loss
KW  - ameloblastoma
KW  - amelogenesis imperfecta
KW  - area under the curve
KW  - artificial intelligence
KW  - bone cyst
KW  - class activation mapping
KW  - classification algorithm
KW  - classifier
KW  - cleft lip
KW  - cleft palate
KW  - clinical evaluation
KW  - cone beam computed tomography
KW  - controlled study
KW  - convolutional neural network
KW  - data base
KW  - data extraction
KW  - deep learning
KW  - densenet121
KW  - dental apical lesion
KW  - dental caries
KW  - dental enamel hypomineralization
KW  - dental fluorosis
KW  - dental health
KW  - dentigerous cyst
KW  - dentin
KW  - dentistry
KW  - diagnostic accuracy
KW  - diagnostic test accuracy study
KW  - dice similarity coefficient
KW  - efficientdetd3
KW  - enamel
KW  - enamel breakdown
KW  - false negative result
KW  - gingivitis
KW  - granuloma
KW  - human
KW  - hybrid neural network
KW  - hypoplasia
KW  - image analysis
KW  - image segmentation
KW  - inceptionresnetv2
KW  - keratocyst
KW  - long short term memory network
KW  - mandible fracture
KW  - maxillary canine impaction
KW  - maxillary first molar
KW  - maxillary sinus
KW  - mesioden
KW  - microdontia
KW  - molar incisor hypomineralization
KW  - object detection
KW  - odontogenic cyst
KW  - odontoma
KW  - osteoarthritis
KW  - outcome assessment
KW  - panoramic radiography
KW  - performance indicator
KW  - periodontal disease
KW  - periodontally compromised teeth
KW  - periodontitis
KW  - positivity rate
KW  - predictive value
KW  - radicular cyst
KW  - residual root
KW  - resnet18
KW  - resnext 101
KW  - review
KW  - segmentation algorithm
KW  - segmentation task
KW  - sensitivity analysis
KW  - squeezenet
KW  - supernumerary tooth
KW  - support vector machine
KW  - systematic review
KW  - temporomandibular joint disorder
KW  - third molar impacted teeth
KW  - tooth disease
KW  - tooth eruption
KW  - tooth impaction
KW  - tooth malformation
KW  - tooth periapical disease
KW  - tooth plaque
KW  - transfer of learning
KW  - treatment planning
KW  - unit network
KW  - vertical root fracture
KW  - white spot lesion
KW  - you only look once
N2  - Deep learning and diagnostic applications in oral and dental health have received significant attention recently. In this review, studies applying deep learning to diagnose anomalies and diseases in dental image material were systematically compiled, and their datasets, methodologies, test processes, explainable artificial intelligence methods, and findings were analyzed. Tests and results in studies involving human-artificial intelligence comparisons are discussed in detail to draw attention to the clinical importance of deep learning. In addition, the review critically evaluates the literature to guide and further develop future studies in this field. An extensive literature search was conducted for the 2019–May 2023 range using the Medline (PubMed) and Google Scholar databases to identify eligible articles, and 101 studies were shortlisted, including applications for diagnosing dental anomalies (n = 22) and diseases (n = 79) using deep learning for classification, object detection, and segmentation tasks. According to the results, the most commonly used task type was classification (n = 51), the most commonly used dental image material was panoramic radiographs (n = 55), and the most frequently used performance metric was sensitivity/recall/true positive rate (n = 87) and accuracy (n = 69). Dataset sizes ranged from 60 to 12,179 images. Although deep learning algorithms are used as individual or at least individualized architectures, standardized architectures such as pre-trained CNNs, Faster R-CNN, YOLO, and U-Net have been used in most studies. Few studies have used the explainable AI method (n = 22) and applied tests comparing human and artificial intelligence (n = 21). Deep learning is promising for better diagnosis and treatment planning in dentistry based on the high-performance results reported by the studies. For all that, their safety should be demonstrated using a more reproducible and comparable methodology, including tests with information about their clinical applicability, by defining a standard set of tests and performance metrics.
ER  - 

TY  - JOUR
M3  - Conference Abstract
Y1  - 2023
VL  - 79
SP  - 943
SN  - 1421-9697
JF  - Annals of Nutrition and Metabolism
JO  - Ann. Nutr. Metab.
UR  - https://www.embase.com/search/results?subaction=viewrecord&id=L642185663&from=export
U2  - L642185663
DB  - Embase
U4  - 2023-09-08
L2  - http://dx.doi.org/10.1159/000530786
DO  - 10.1159/000530786
LK  - https://search.library.berkeley.edu/openurl/01UCS_BER/01UCS_BER:UCB?sid=EMBASE&sid=EMBASE&issn=14219697&id=doi:10.1159%2F000530786&atitle=Establishing+online+dietary+assessment+models+to+facilitate+strategies+for+reducing+sugar+intake&stitle=Ann.+Nutr.+Metab.&title=Annals+of+Nutrition+and+Metabolism&volume=79&issue=&spage=943&epage=&aulast=Chen&aufirst=Chien+Yin&auinit=C.Y.&aufull=Chen+C.Y.&coden=&isbn=&pages=943-&date=2023&auinit1=C&auinitm=Y
A1  - Chen, C.Y.
A1  - Kuo, P.H.
A1  - Yang, S.H.
M1  - (Chen C.Y.; Yang S.H.) Taipei Medical University, Taiwan
M1  - (Kuo P.H.) National Taiwan University, Taiwan
AD  - C.Y. Chen, Taipei Medical University, Taiwan
T1  - Establishing online dietary assessment models to facilitate strategies for reducing sugar intake
LA  - English
KW  - carbohydrate
KW  - sugar
KW  - sweetening agent
KW  - adult
KW  - artificial intelligence chatbot
KW  - caloric intake
KW  - calorie
KW  - child
KW  - chronic disease
KW  - conference abstract
KW  - dental caries
KW  - education
KW  - experimental design
KW  - female
KW  - health
KW  - health hazard
KW  - health status
KW  - healthy lifestyle
KW  - human
KW  - incidence
KW  - Japan
KW  - literacy
KW  - male
KW  - meta analysis
KW  - metabolic disorder
KW  - motivation
KW  - network meta-analysis
KW  - nutrient
KW  - nutritional assessment
KW  - obesity
KW  - online social network
KW  - practice guideline
KW  - prevalence
KW  - public health
KW  - substitution reaction
KW  - sugar intake
KW  - Taiwan
KW  - thinking
KW  - United States
KW  - Viet Nam
KW  - World Health Organization
N2  - Obesity is a major challenge to global public health. According to “Taiwan Nutrition and Health Status Change Survey 2013-2016” showed that the prevalence of adult overweight and obesity reached 45.4%. Poor dietary quality could lead to lots of metabolic diseases. Excessive intake of sugary foods leads to an increased risk of obesity and its derived chronic diseases. However, an increase in the intake of sugary foods will result in an increase in total calories consumed and a decrease in the intake of other essential nutrients. The World Health Organization published the “Guidelines on Sugar Intake for Adults and Children” in 2015. It is recommended that the intake of free sugars in the diet should be kept below 10% of the total daily caloric intake, which can reduce the incidence of overweight, obesity and tooth decay. Therefore, the trend of sugar reduction has been attached great importance. More and more commercial products use sugar substitute, due to their low cost and sweeter taste. First, we conduct the systematic review and network meta-analysis to evaluate the effect of low-calorie sweeteners (LCS) on weight management. Second, establish an online dietary database, combined Taiwan, United States, Japan and Vietnam database. To collect different group of their dietary records used to analyze the daily sugar consumption. Third, design an interventional experiment, using design thinking model to create an active sugar reduction plan. The experimental design has a total of four weeks of experience. The online social network platform is equipped with AI chatbot interactive technology. It interacts with participants daily to set tasks challenge, reflect on the body's feelings and daily health hazards of taking too much refined sugar, and then increase the motivation to reduce sugar. Integrate online sugar reduction education to effectively establish healthy literacy concepts, improve physical health, achieve a healthy lifestyle of sugar reduction program!.
ER  - 

TY  - JOUR
M3  - Conference Abstract
Y1  - 2023
VL  - 79
SP  - 943
SN  - 1421-9697
JF  - Annals of Nutrition and Metabolism
JO  - Ann. Nutr. Metab.
UR  - https://www.embase.com/search/results?subaction=viewrecord&id=L642440690&from=export
U2  - L642440690
DB  - Embase
U4  - 2023-10-12
L2  - http://dx.doi.org/10.1159/000530786
DO  - 10.1159/000530786
LK  - https://search.library.berkeley.edu/openurl/01UCS_BER/01UCS_BER:UCB?sid=EMBASE&sid=EMBASE&issn=14219697&id=doi:10.1159%2F000530786&atitle=Establishing+online+dietary+assessment+models+to+facilitate+strategies+for+reducing+sugar+intake&stitle=Ann.+Nutr.+Metab.&title=Annals+of+Nutrition+and+Metabolism&volume=79&issue=&spage=943&epage=&aulast=Chen&aufirst=Chien+Yin&auinit=C.Y.&aufull=Chen+C.Y.&coden=&isbn=&pages=943-&date=2023&auinit1=C&auinitm=Y
A1  - Chen, C.Y.
A1  - Kuo, P.H.
A1  - Yang, S.H.
M1  - (Chen C.Y.; Yang S.H.) Taipei Medical University, Taiwan
M1  - (Kuo P.H.) National Taiwan University, Taiwan
AD  - C.Y. Chen, Taipei Medical University, Taiwan
T1  - Establishing online dietary assessment models to facilitate strategies for reducing sugar intake
LA  - English
KW  - carbohydrate
KW  - sugar
KW  - sweetening agent
KW  - adult
KW  - artificial intelligence chatbot
KW  - caloric intake
KW  - calorie
KW  - child
KW  - chronic disease
KW  - conference abstract
KW  - dental caries
KW  - education
KW  - experimental design
KW  - female
KW  - health
KW  - health hazard
KW  - health status
KW  - healthy lifestyle
KW  - human
KW  - incidence
KW  - Japan
KW  - literacy
KW  - male
KW  - meta analysis
KW  - metabolic disorder
KW  - motivation
KW  - network meta-analysis
KW  - nutrient
KW  - nutritional assessment
KW  - obesity
KW  - online social network
KW  - practice guideline
KW  - prevalence
KW  - public health
KW  - substitution reaction
KW  - sugar intake
KW  - Taiwan
KW  - thinking
KW  - United States
KW  - Viet Nam
KW  - World Health Organization
N2  - Obesity is a major challenge to global public health. According to 'Taiwan Nutrition and Health Status Change Survey 2013-2016' showed that the prevalence of adult overweight and obesity reached 45.4%. Poor dietary quality could lead to lots of metabolic diseases. Excessive intake of sugary foods leads to an increased risk of obesity and its derived chronic diseases. However, an increase in the intake of sugary foods will result in an increase in total calories consumed and a decrease in the intake of other essential nutrients. The World Health Organization published the 'Guidelines on Sugar Intake for Adults and Children' in 2015. It is recommended that the intake of free sugars in the diet should be kept below 10% of the total daily caloric intake, which can reduce the incidence of overweight, obesity and tooth decay. Therefore, the trend of sugar reduction has been attached great importance. More and more commercial products use sugar substitute, due to their low cost and sweeter taste. First, we conduct the systematic review and network meta-analysis to evaluate the effect of low-calorie sweeteners (LCS) on weight management. Second, establish an online dietary database, combined Taiwan, United States, Japan and Vietnam database. To collect different group of their dietary records used to analyze the daily sugar consumption. Third, design an interventional experiment, using design thinking model to create an active sugar reduction plan. The experimental design has a total of four weeks of experience. The online social network platform is equipped with AI chatbot interactive technology. It interacts with participants daily to set tasks challenge, reflect on the body's feelings and daily health hazards of taking too much refined sugar, and then increase the motivation to reduce sugar. Integrate online sugar reduction education to effectively establish healthy literacy concepts, improve physical health, achieve a healthy lifestyle of sugar reduction program! .
ER  - 

TY  - JOUR
M3  - Article
Y1  - 2023
VL  - 17
IS  - 2
SP  - 783
EP  - 786
SN  - 1996-7195
JF  - Pakistan Journal of Medical and Health Sciences
JO  - Pak. J. Med. Health Sci.
UR  - https://www.embase.com/search/results?subaction=viewrecord&id=L2024788759&from=export
U2  - L2024788759
DB  - Embase
U3  - 2023-06-06
U4  - 2023-06-12
L2  - http://dx.doi.org/10.53350/pjmhs2023172783
DO  - 10.53350/pjmhs2023172783
LK  - https://search.library.berkeley.edu/openurl/01UCS_BER/01UCS_BER:UCB?sid=EMBASE&sid=EMBASE&issn=19967195&id=doi:10.53350%2Fpjmhs2023172783&atitle=A+Systematic+Review+on+Artificial+Intelligence+Applications+in+Restorative+Dentistry&stitle=Pak.+J.+Med.+Health+Sci.&title=Pakistan+Journal+of+Medical+and+Health+Sciences&volume=17&issue=2&spage=783&epage=786&aulast=Fatima&aufirst=Sayyeda+Tatheer&auinit=S.T.&aufull=Fatima+S.T.&coden=&isbn=&pages=783-786&date=2023&auinit1=S&auinitm=T
A1  - Fatima, S.T.
A1  - Akbar, S.M.A.
A1  - Ahmed, A.
A1  - Asghar, S.K.
A1  - Hussain, M.
A1  - Iqbal, S.S.
M1  - (Fatima S.T., drtatheer_fatima@hotmail.com) HBS Medical and Dental College, Islamabad, Pakistan
M1  - (Akbar S.M.A.; Ahmed A.) RDS - Islamic International Dental College, Islamabad, Pakistan
M1  - (Asghar S.K.) Islamabad Medical and Dental College, Polyclinic Hospital, Islamabad, Pakistan
M1  - (Hussain M.; Iqbal S.S.) Department of Community and Preventive Dentistry, Karachi Medical and Dental College, Pakistan
AD  - S.T. Fatima, HBS Medical and Dental College, Islamabad, Pakistan
T1  - A Systematic Review on Artificial Intelligence Applications in Restorative Dentistry
LA  - English
KW  - X ray film
KW  - dental material
KW  - article
KW  - artificial intelligence
KW  - artificial neural network
KW  - checklist
KW  - classifier
KW  - clinical assessment
KW  - clinical effectiveness
KW  - clinical evaluation
KW  - convolutional neural network
KW  - data base
KW  - decision tree
KW  - deep neural network
KW  - dental caries
KW  - dental restoration
KW  - dental surgery
KW  - diagnostic accuracy
KW  - fuzzy logic
KW  - human
KW  - k nearest neighbor
KW  - multi layered perceptron
KW  - probabilistic neural network
KW  - prognosis
KW  - quasi experimental study
KW  - regression analysis
KW  - restorative dentistry
KW  - sensitivity and specificity
KW  - support vector machine
KW  - systematic review
KW  - tooth fracture
KW  - treatment failure
KW  - treatment indication
N2  - Statement of problem: Artificial intelligence (AI) applications are increasingly used in restorative process. But existing dentistry restoration effectiveness as well as growth and IA applications have not yet been systematically analyzed or documented. Purpose: The goal of such comprehensive evaluation is to discover & assess the abilities associated with artificial intelligence models in restorative dentistry for the analysis of caries as well as vertical tooth fracture, evaluate margins in preparing tooth, and analyze reconstructive failures. Methods: A systematic electronic review of 5 databases was carried out: PubMed/ MEDLINE, World of Science, EMBASE, Scopus and Cochrane. The investigation was carried out manually as well. Research using AI models was chosen on the basis of 4 criterion: dental caries diagnostics, diagnostics, vertical tooth fracture, tooth preparation recognition, & cause of failure of restoration. Both researchers rated the quality of the study for Critical Appraisal Checklist for Quasi-Experimental Studies (nonrandomized experimental studies). The 3rd author was asked for resolving the dispute. Results: 34 researches were made the part of this analysis: from which 29 contains artificial intelligence techniques including the diagnostics or treatment related to caries and its causes according to sensitivity models, 2 to diagnose vertical tooth fractures, 1 to prepare the teeth. Among the studied analysis, the accuracy of caries diagnosis in the AI models was tested from 76-88.3%, sensitivity from 73-90%, as well as specificity from 61.5-93%. In the study, the accuracy of predicted caries ranges from 83.6-97.1%. The performed research showed the accuracy of the analysis of a vertical tooth fracture from 88.3-95.7%. The study, which uses AI models to find a destination, had details with the range of 90.6-97.4%. Conclusions: AI models are a powerful tool for diagnosing caries as well as vertical tooth fractures, recognizing preparation margins and predicting restoration failures. But, the dental use of AI models continues to evolve. More research is needed to evaluate the clinical effectiveness of artificial intelligence models in restorative dentistry.
ER  - 

TY  - JOUR
M3  - Article
Y1  - 2023
VL  - 23
IS  - 1
SP  - 101837
SN  - 1532-3390
JF  - The journal of evidence-based dental practice
JO  - J Evid Based Dent Pract
UR  - https://www.embase.com/search/results?subaction=viewrecord&id=L640581305&from=export
U2  - L640581305
C5  - 36914305
DB  - Medline
U3  - 2023-03-22
U4  - 2023-03-23
L2  - http://dx.doi.org/10.1016/j.jebdp.2023.101837
DO  - 10.1016/j.jebdp.2023.101837
LK  - https://search.library.berkeley.edu/openurl/01UCS_BER/01UCS_BER:UCB?sid=EMBASE&sid=EMBASE&issn=15323390&id=doi:10.1016%2Fj.jebdp.2023.101837&atitle=ARTIFICIAL+INTELLIGENCE+%28AI%29+AS+AN+AID+IN+RESTORATIVE+DENTISTRY+IS+PROMISING%2C+BUT+STILL+A+WORK+IN+PROGRESS&stitle=J+Evid+Based+Dent+Pract&title=The+journal+of+evidence-based+dental+practice&volume=23&issue=1&spage=101837&epage=&aulast=Alqutaibi&aufirst=Ahmed+Yaseen&auinit=A.Y.&aufull=Alqutaibi+A.Y.&coden=&isbn=&pages=101837-&date=2023&auinit1=A&auinitm=Y
A1  - Alqutaibi, A.Y.
A1  - Aboalrejal, A.N.
M1  - (Alqutaibi A.Y.; Aboalrejal A.N.)
T1  - ARTIFICIAL INTELLIGENCE (AI) AS AN AID IN RESTORATIVE DENTISTRY IS PROMISING, BUT STILL A WORK IN PROGRESS
LA  - English
KW  - artificial intelligence
KW  - dentistry
KW  - human
N2  - ARTICLE TITLE AND BIBLIOGRAPHIC INFORMATION: Artificial intelligence applications in restorative dentistry: A systematic review. Revilla-León, M., Gómez-Polo, M., Vyas, S., Barmak, A. B., Özcan, M., Att, W., & Krishnamurthy, V. R. J Prosthet Dent 2021 SOURCE OF FUNDING: Not reported. TYPE OF STUDY/DESIGN: Systematic review.
ER  - 

TY  - JOUR
M3  - Review
Y1  - 2023
VL  - 21
IS  - 1
SP  - 53
EP  - 70
SN  - 1179-1896
SN  - 1175-5652
JF  - Applied Health Economics and Health Policy
JO  - Appl. Health Econ. Health Policy
UR  - https://www.embase.com/search/results?subaction=viewrecord&id=L2019056537&from=export
U2  - L2019056537
DB  - Embase
U3  - 2022-09-20
U4  - 2023-05-12
L2  - http://dx.doi.org/10.1007/s40258-022-00758-5
DO  - 10.1007/s40258-022-00758-5
LK  - https://search.library.berkeley.edu/openurl/01UCS_BER/01UCS_BER:UCB?sid=EMBASE&sid=EMBASE&issn=11791896&id=doi:10.1007%2Fs40258-022-00758-5&atitle=Economic+Evaluations+of+Preventive+Interventions+for+Dental+Caries+and+Periodontitis%3A+A+Systematic+Review&stitle=Appl.+Health+Econ.+Health+Policy&title=Applied+Health+Economics+and+Health+Policy&volume=21&issue=1&spage=53&epage=70&aulast=Nguyen&aufirst=Tan+Minh&auinit=T.M.&aufull=Nguyen+T.M.&coden=AHEHA&isbn=&pages=53-70&date=2023&auinit1=T&auinitm=M
A1  - Nguyen, T.M.
A1  - Tonmukayakul, U.
A1  - Le, L.K.-D.
A1  - Calache, H.
A1  - Mihalopoulos, C.
M1  - (Nguyen T.M., tan.nguyen@deakin.edu.au; Tonmukayakul U.; Calache H.) Deakin Health Economics, Institute of Health Transformation, Deakin University, Level 3, Building BC, 221 Burwood Highway, Burwood, Melbourne, VIC, Australia
M1  - (Nguyen T.M., tan.nguyen@deakin.edu.au; Le L.K.-D.; Mihalopoulos C.) Public Health and Preventive Medicine, Monash University, Melbourne, VIC, Australia
AD  - T.M. Nguyen, Deakin Health Economics, Institute of Health Transformation, Deakin University, Level 3, Building BC, 221 Burwood Highway, Burwood, Melbourne, VIC, Australia
T1  - Economic Evaluations of Preventive Interventions for Dental Caries and Periodontitis: A Systematic Review
LA  - English
KW  - tooth crown
KW  - chlorhexidine
KW  - fissure sealant
KW  - fluoride varnish
KW  - interleukin 1
KW  - mouthwash
KW  - xylitol
KW  - adult
KW  - artificial intelligence
KW  - checklist
KW  - child
KW  - clinical attachment level
KW  - cost
KW  - cost benefit analysis
KW  - cost control
KW  - cost effectiveness analysis
KW  - dental caries
KW  - dental procedure
KW  - disability-adjusted life year
KW  - economic evaluation
KW  - education
KW  - fluoridation
KW  - genetic screening
KW  - health education
KW  - health status
KW  - human
KW  - interrater reliability
KW  - mouth hygiene
KW  - periodontitis
KW  - prophylaxis
KW  - quality adjusted life year
KW  - review
KW  - societal cost
KW  - sugar-sweetened beverage
KW  - systematic review
KW  - telehealth
KW  - tooth brushing
KW  - tooth extraction
KW  - tooth fracture
KW  - tooth root canal
KW  - Willingness To Pay
N2  - Objectives: To critically examine the methods used for full economic evaluations of preventive interventions for dental caries and periodontitis. Methods: Published literature post-2000 was searched to April 2021. Based on a developed intervention classification framework for dental caries and periodontitis, only universal, selective or indicated interventions were included in this review. The Drummond 10-point checklist was used for quality appraisal. Results: Of 3,007 unique records screened for relevance, 73 studies were reviewed. Most model-based studies (61/73) used cost-effectiveness analysis (49%) or cost-benefit analysis (28%). Trial-based studies (16/73) commonly used cost-effectiveness analysis (59%). Four studies used both economic evaluation methods. Sixty-four papers (88%) were on dental caries, eight papers (11%) focused on periodontitis, and one paper (1%) included both oral diseases; 72% of model-based and 82% of trial-based studies were of good quality. The most frequently investigated dental caries preventive interventions were water fluoridation (universal intervention; cost-saving or cost-effective), fissure sealant and fluoride varnish (selective and indicated interventions; cost-effectiveness outcomes were inconsistent). Supportive periodontal therapy with oral health education (indicated intervention; cost-effective) was the most frequently evaluated preventive intervention for periodontitis. Thirty percent of studies with a time horizon > 1 year did not apply an appropriate discount rate and 26% did not comprehensively discuss other important considerations beyond the technical analysis. Conclusions: Generic health outcome measures should be incorporated for economic evaluations on preventive interventions for dental caries and periodontitis, and an increased focus to prevent periodontitis using economic evaluation methods is needed to inform resource allocation and policy decision-making.
ER  - 

TY  - JOUR
M3  - Article in Press
Y1  - 2023
SN  - 1601-0825
SN  - 1354-523X
JF  - Oral Diseases
JO  - Oral Dis.
UR  - https://www.embase.com/search/results?subaction=viewrecord&id=L2024122574&from=export
U2  - L2024122574
C5  - 37392423
DB  - Embase
DB  - Medline
U3  - 2023-07-11
L2  - http://dx.doi.org/10.1111/odi.14659
DO  - 10.1111/odi.14659
LK  - https://search.library.berkeley.edu/openurl/01UCS_BER/01UCS_BER:UCB?sid=EMBASE&sid=EMBASE&issn=16010825&id=doi:10.1111%2Fodi.14659&atitle=Detecting+dental+caries+on+oral+photographs+using+artificial+intelligence%3A+A+systematic+review&stitle=Oral+Dis.&title=Oral+Diseases&volume=&issue=&spage=&epage=&aulast=Moharrami&aufirst=Mohammad&auinit=M.&aufull=Moharrami+M.&coden=ORDIF&isbn=&pages=-&date=2023&auinit1=M&auinitm=
A1  - Moharrami, M.
A1  - Farmer, J.
A1  - Singhal, S.
A1  - Watson, E.
A1  - Glogauer, M.
A1  - Johnson, A.E.W.
A1  - Schwendicke, F.
A1  - Quinonez, C.
M1  - (Moharrami M., faraz.moharrami@mail.utoronto.ca; Farmer J.; Singhal S.; Watson E.; Glogauer M.; Quinonez C.) Faculty of Dentistry, University of Toronto, Toronto, ON, Canada
M1  - (Moharrami M., faraz.moharrami@mail.utoronto.ca; Schwendicke F.) Topic Group Dental Diagnostics and Digital Dentistry, ITU/WHO Focus Group AI on Health, Geneva, Switzerland
M1  - (Singhal S.) Health Promotion, Chronic Disease and Injury Prevention Department, Public Health Ontario, Toronto, Canada
M1  - (Watson E.; Glogauer M.) Department of Dental Oncology, Princess Margaret Cancer Centre, Toronto, ON, Canada
M1  - (Glogauer M.) Department of Dentistry, Centre for Advanced Dental Research and Care, Mount Sinai Hospital, Toronto, ON, Canada
M1  - (Johnson A.E.W.) Oral Diagnostics, Digital Health and Health Services Research, Charité – Universitätsmedizin Berlin, Berlin, Germany
M1  - (Schwendicke F.) Program in Child Health Evaluative Sciences, The Hospital for Sick Children, Toronto, ON, Canada
M1  - (Quinonez C.) Schulich School of Medicine and Dentistry, Western University, London, ON, Canada
AD  - M. Moharrami, Faculty of Dentistry, University of Toronto, 124 Edward Street, Toronto, ON, Canada
T1  - Detecting dental caries on oral photographs using artificial intelligence: A systematic review
LA  - English
KW  - adult
KW  - algorithm
KW  - artificial intelligence
KW  - camera
KW  - deep learning
KW  - dental caries
KW  - diagnostic test accuracy study
KW  - Embase
KW  - female
KW  - human
KW  - intraoral camera
KW  - machine learning
KW  - male
KW  - Medline
KW  - performance indicator
KW  - photography
KW  - Quality Assessment of Diagnostic Accuracy Studies
KW  - review
KW  - risk assessment
KW  - Scopus
KW  - smartphone
KW  - systematic review
KW  - teledentistry
N2  - Objectives: This systematic review aimed at evaluating the performance of artificial intelligence (AI) models in detecting dental caries on oral photographs. Methods: Methodological characteristics and performance metrics of clinical studies reporting on deep learning and other machine learning algorithms were assessed. The risk of bias was evaluated using the quality assessment of diagnostic accuracy studies 2 (QUADAS-2) tool. A systematic search was conducted in EMBASE, Medline, and Scopus. Results: Out of 3410 identified records, 19 studies were included with six and seven studies having low risk of biases and applicability concerns for all the domains, respectively. Metrics varied widely and were assessed on multiple levels. F1-scores for classification and detection tasks were 68.3%–94.3% and 42.8%–95.4%, respectively. Irrespective of the task, F1-scores were 68.3%–95.4% for professional cameras, 78.8%–87.6%, for intraoral cameras, and 42.8%–80% for smartphone cameras. Limited studies allowed assessing AI performance for lesions of different severity. Conclusion: Automatic detection of dental caries using AI may provide objective verification of clinicians' diagnoses and facilitate patient-clinician communication and teledentistry. Future studies should consider more robust study designs, employ comparable and standardized metrics, and focus on the severity of caries lesions.
ER  - 

TY  - JOUR
M3  - Article
Y1  - 2023
VL  - 11
SP  - 1286595
SN  - 2296-2565
JF  - Frontiers in public health
JO  - Front Public Health
UR  - https://www.embase.com/search/results?subaction=viewrecord&id=L642881360&from=export
U2  - L642881360
C5  - 38026419
DB  - Medline
U4  - 2023-12-07
L2  - http://dx.doi.org/10.3389/fpubh.2023.1286595
DO  - 10.3389/fpubh.2023.1286595
LK  - https://search.library.berkeley.edu/openurl/01UCS_BER/01UCS_BER:UCB?sid=EMBASE&sid=EMBASE&issn=22962565&id=doi:10.3389%2Ffpubh.2023.1286595&atitle=Estimation+of+alkali+dosage+and+contact+time+for+treating+human+excreta+containing+viruses+as+an+emergency+response%3A+a+systematic+review&stitle=Front+Public+Health&title=Frontiers+in+public+health&volume=11&issue=&spage=1286595&epage=&aulast=Oishi&aufirst=Wakana&auinit=W.&aufull=Oishi+W.&coden=&isbn=&pages=1286595-&date=2023&auinit1=W&auinitm=
A1  - Oishi, W.
A1  - Sano, D.
M1  - (Oishi W.; Sano D.) Department of Civil and Environmental Engineering, Graduate School of Engineering, Tohoku University, Sendai, Japan
M1  - (Sano D.) Department of Frontier Science for Advanced Environment, Graduate School of Environmental Studies, Tohoku University, Sendai, Japan
T1  - Estimation of alkali dosage and contact time for treating human excreta containing viruses as an emergency response: a systematic review
LA  - English
KW  - calcium oxide
KW  - disinfectant agent
KW  - chemistry
KW  - human
KW  - sewage
KW  - virus
KW  - wastewater
N2  - Water, sanitation, and hygiene provisions are essential during emergencies to prevent infectious disease outbreaks caused by improper human excreta management in settlements for people affected by natural disasters and conflicts. Human excreta disinfection is required when long-term containment in latrines is not feasible on-site. Alkali additives, including lime, are effective disinfectants for wastewater and faecal sludge containing large amounts of solid and dissolved organic matter. The aim of this study was to determine the minimum dose and contact time of alkali additives for treating virus-containing human excreta in emergency situations. We used literature data collected by searching Google Scholar and Web of Science. The date of the last search for each study was 31th May 2023. Only peer-reviewed articles that included disinfection practices in combination with quantitative data for the physicochemical data of a matrix and viral decay were selected for data extraction. Two reviewers independently collected data from each study. We extracted datasets from 14 studies that reported quantitative information about their disinfection tests, including viral decay over time, matrix types, and physicochemical properties. Three machine learning algorithms were applied to the collected dataset to determine the time required to achieve specified levels of virus inactivation under different environmental conditions. The best model was used to estimate the contact time to achieve a 3-log10 inactivation of RNA virus in wastewater and faeces. The most important variables for predicting the contact time were pH, temperature, and virus type. The estimated contact time for 3 log inactivation of RNA virus was <2 h at pH 12, which was achieved by adding 1.8 and 3.1% slaked lime to wastewater and faeces, respectively. The contact time decreased exponentially with the pH of the sludge and wastewater. In contrast, the pH of the sludge and wastewater increased linearly with the slaked lime dosage. Lime treatment is a promising measure where long-term containment in latrine is not feasible in densely populated areas, as 1 day is sufficient to inactivate viruses. The relationship we have identified between required contact time and lime dosage is useful for practitioners in determining appropriate treatment conditions of human waste.
ER  - 

TY  - JOUR
M3  - Article
Y1  - 2022
VL  - 130
IS  - 12
SP  - 763
EP  - 777
SN  - 1600-0463
SN  - 0903-4641
JF  - APMIS
JO  - APMIS
UR  - https://www.embase.com/search/results?subaction=viewrecord&id=L2019167315&from=export
U2  - L2019167315
C5  - 36050830
DB  - Embase
DB  - Medline
U3  - 2022-09-27
U4  - 2022-12-06
L2  - http://dx.doi.org/10.1111/apm.13272
DO  - 10.1111/apm.13272
LK  - https://search.library.berkeley.edu/openurl/01UCS_BER/01UCS_BER:UCB?sid=EMBASE&sid=EMBASE&issn=16000463&id=doi:10.1111%2Fapm.13272&atitle=Meta-analysis+of+caries+microbiome+studies+can+improve+upon+disease+prediction+outcomes&stitle=APMIS&title=APMIS&volume=130&issue=12&spage=763&epage=777&aulast=Butcher&aufirst=Mark+C.&auinit=M.C.&aufull=Butcher+M.C.&coden=APMSE&isbn=&pages=763-777&date=2022&auinit1=M&auinitm=C
A1  - Butcher, M.C.
A1  - Short, B.
A1  - Veena, C.L.R.
A1  - Bradshaw, D.
A1  - Pratten, J.R.
A1  - McLean, W.
A1  - Shaban, S.M.A.
A1  - Ramage, G.
A1  - Delaney, C.
M1  - (Butcher M.C.; Short B.; Veena C.L.R.; McLean W.; Shaban S.M.A.; Ramage G., gordon.ramage@glasgow.ac.uk; Delaney C., christopher.delaney@glasgow.ac.uk) Oral Sciences Research Group, Glasgow Dental School, School of Medicine, Dentistry and Nursing, College of Medical, Veterinary and Life Sciences, University of Glasgow, Glasgow, United Kingdom
M1  - (Bradshaw D.; Pratten J.R.) R&D Innovation, Haleon, Weybridge, United Kingdom
AD  - G. Ramage, Oral Sciences Research Group, Glasgow Dental School, School of Medicine, Dentistry and Nursing, College of Medical, Veterinary and Life Sciences, University of Glasgow, Glasgow, United Kingdom
AD  - C. Delaney, Oral Sciences Research Group, Glasgow Dental School, School of Medicine, Dentistry and Nursing, College of Medical, Veterinary and Life Sciences, University of Glasgow, Glasgow, United Kingdom
T1  - Meta-analysis of caries microbiome studies can improve upon disease prediction outcomes
LA  - English
KW  - DNA purification kit
KW  - genetic analyzer
KW  - nucleic acid isolation kit
KW  - Actinomyces
KW  - Aggregatibacter
KW  - article
KW  - carbohydrate metabolism
KW  - carbon metabolism
KW  - classifier
KW  - dental caries
KW  - diagnostic accuracy
KW  - diagnostic value
KW  - disease simulation
KW  - DNA extraction
KW  - human
KW  - KEGG
KW  - machine learning
KW  - meta analysis
KW  - mouth flora
KW  - prediction
KW  - predictive value
KW  - random forest
KW  - receiver operating characteristic
KW  - Selenomonas
KW  - Shannon index
KW  - Simpson index
KW  - Treponema
KW  - upregulation
N2  - As one of the most prevalent infective diseases worldwide, it is crucial that we not only know the constituents of the oral microbiome in dental caries but also understand its functionality. Herein, we present a reproducible meta-analysis to effectively report the key components and the associated functional signature of the oral microbiome in dental caries. Publicly available sequencing data were downloaded from online repositories and subjected to a standardized analysis pipeline before analysis. Meta-analyses identified significant differences in alpha and beta diversities of carious microbiomes when compared to healthy ones. Additionally, machine learning and receiver operator characteristic analysis showed an ability to discriminate between healthy and disease microbiomes. We identified from importance values, as derived from random forest analyses, a group of genera, notably containing Selenomonas, Aggregatibacter, Actinomyces and Treponema, which can be predictive of dental caries. Finally, we propose the most appropriate study design for investigating the microbiome of dental caries by synthesizing the studies, which had the most accurate differentiation based on random forest modelling. In conclusion, we have developed a non-biased, reproducible pipeline, which can be applied to microbiome meta-analyses of multiple diseases, but importantly we have derived from our meta-analysis a key group of organisms that can be used to identify individuals at risk of developing dental caries based on oral microbiome inhabitants.
ER  - 

TY  - JOUR
M3  - Article
Y1  - 2022
VL  - 23
IS  - 1
SN  - 1474-760X
SN  - 1474-7596
JF  - Genome Biology
JO  - Genome Biol.
UR  - https://www.embase.com/search/results?subaction=viewrecord&id=L2020214737&from=export
U2  - L2020214737
C5  - 36419176
DB  - Embase
DB  - Medline
U3  - 2022-11-29
U4  - 2022-12-05
L2  - http://dx.doi.org/10.1186/s13059-022-02811-x
DO  - 10.1186/s13059-022-02811-x
LK  - https://search.library.berkeley.edu/openurl/01UCS_BER/01UCS_BER:UCB?sid=EMBASE&sid=EMBASE&issn=1474760X&id=doi:10.1186%2Fs13059-022-02811-x&atitle=The+genetic+and+biochemical+determinants+of+mRNA+degradation+rates+in+mammals&stitle=Genome+Biol.&title=Genome+Biology&volume=23&issue=1&spage=&epage=&aulast=Agarwal&aufirst=Vikram&auinit=V.&aufull=Agarwal+V.&coden=GNBLF&isbn=&pages=-&date=2022&auinit1=V&auinitm=
A1  - Agarwal, V.
A1  - Kelley, D.R.
M1  - (Agarwal V., vikram.agarwal@sanofi.com; Kelley D.R., drk@calicolabs.com) Calico Life Sciences LLC, South San Francisco, CA, United States
M1  - (Agarwal V., vikram.agarwal@sanofi.com) Present Address: mRNA Center of Excellence, Sanofi Pasteur Inc., Waltham, MA, United States
AD  - V. Agarwal, Present Address: mRNA Center of Excellence, Sanofi Pasteur Inc., Waltham, MA, United States
AD  - D.R. Kelley, Calico Life Sciences LLC, South San Francisco, CA, United States
T1  - The genetic and biochemical determinants of mRNA degradation rates in mammals
LA  - English
KW  - messenger RNA
KW  - 3' untranslated region
KW  - animal cell
KW  - article
KW  - biochemical analysis
KW  - cell specificity
KW  - codon
KW  - cohort analysis
KW  - consensus
KW  - controlled study
KW  - convolutional neural network
KW  - deep learning
KW  - gene control
KW  - gene regulatory network
KW  - genetic model
KW  - genetic variability
KW  - half life time
KW  - human
KW  - human cell
KW  - luciferase assay
KW  - mammal cell
KW  - mouse
KW  - nonhuman
KW  - prediction
KW  - prevalence
KW  - RNA degradation
KW  - RNA sequence
KW  - RNA splice site
KW  - RNA stability
KW  - RNA-binding domain
KW  - statistical model
N2  - Background: Degradation rate is a fundamental aspect of mRNA metabolism, and the factors governing it remain poorly characterized. Understanding the genetic and biochemical determinants of mRNA half-life would enable more precise identification of variants that perturb gene expression through post-transcriptional gene regulatory mechanisms. Results: We establish a compendium of 39 human and 27 mouse transcriptome-wide mRNA decay rate datasets. A meta-analysis of these data identified a prevalence of technical noise and measurement bias, induced partially by the underlying experimental strategy. Correcting for these biases allowed us to derive more precise, consensus measurements of half-life which exhibit enhanced consistency between species. We trained substantially improved statistical models based upon genetic and biochemical features to better predict half-life and characterize the factors molding it. Our state-of-the-art model, Saluki, is a hybrid convolutional and recurrent deep neural network which relies only upon an mRNA sequence annotated with coding frame and splice sites to predict half-life (r=0.77). The key novel principle learned by Saluki is that the spatial positioning of splice sites, codons, and RNA-binding motifs within an mRNA is strongly associated with mRNA half-life. Saluki predicts the impact of RNA sequences and genetic mutations therein on mRNA stability, in agreement with functional measurements derived from massively parallel reporter assays. Conclusions: Our work produces a more robust ground truth for transcriptome-wide mRNA half-lives in mammalian cells. Using these revised measurements, we trained Saluki, a model that is over 50% more accurate in predicting half-life from sequence than existing models. Saluki succinctly captures many of the known determinants of mRNA half-life and can be rapidly deployed to predict the functional consequences of arbitrary mutations in the transcriptome.
ER  - 

TY  - JOUR
M3  - Article
Y1  - 2022
VL  - 22
IS  - 4
SP  - 101772
SN  - 1532-3390
JF  - The journal of evidence-based dental practice
JO  - J Evid Based Dent Pract
UR  - https://www.embase.com/search/results?subaction=viewrecord&id=L639742616&from=export
U2  - L639742616
C5  - 36494110
DB  - Medline
U3  - 2022-12-15
U4  - 2022-12-21
L2  - http://dx.doi.org/10.1016/j.jebdp.2022.101772
DO  - 10.1016/j.jebdp.2022.101772
LK  - https://search.library.berkeley.edu/openurl/01UCS_BER/01UCS_BER:UCB?sid=EMBASE&sid=EMBASE&issn=15323390&id=doi:10.1016%2Fj.jebdp.2022.101772&atitle=DEEP+LEARNING+ALGORITHMS+SHOW+SOME+POTENTIAL+AS+AN+ADJUNCTIVE+TOOL+IN+CARIES+DIAGNOSIS&stitle=J+Evid+Based+Dent+Pract&title=The+journal+of+evidence-based+dental+practice&volume=22&issue=4&spage=101772&epage=&aulast=Hegde&aufirst=Shwetha&auinit=S.&aufull=Hegde+S.&coden=&isbn=&pages=101772-&date=2022&auinit1=S&auinitm=
A1  - Hegde, S.
A1  - Gao, J.
M1  - (Hegde S.; Gao J.)
T1  - DEEP LEARNING ALGORITHMS SHOW SOME POTENTIAL AS AN ADJUNCTIVE TOOL IN CARIES DIAGNOSIS
LA  - English
KW  - algorithm
KW  - dental caries
KW  - dental procedure
KW  - human
N2  - ARTICLE TITLE AND BIBLIOGRAPHIC INFORMATION: Mohammad-Rahimi H, Reza Motamedian S, Hossein Rohban M, Krois J, Uribe SE, Mahmoudinia E, Rokhshad R, Nadimi M, Schwendicke F, Deep learning for caries detection: A systematic review, J Dent, 2022,122, 104115. ISSN 0300-5712 https://doi.org/10.1016/j.jdent.2022.104115. SOURCE OF FUNDING: Information not available TYPE OF STUDY/DESIGN: Systematic review.
ER  - 

TY  - JOUR
M3  - Review
Y1  - 2022
VL  - 128
IS  - 5
SP  - 867
EP  - 875
SN  - 1097-6841
JF  - The Journal of prosthetic dentistry
JO  - J Prosthet Dent
UR  - https://www.embase.com/search/results?subaction=viewrecord&id=L634790542&from=export
U2  - L634790542
C5  - 33840515
DB  - Medline
U3  - 2021-04-22
U4  - 2022-12-13
L2  - http://dx.doi.org/10.1016/j.prosdent.2021.02.010
DO  - 10.1016/j.prosdent.2021.02.010
LK  - https://search.library.berkeley.edu/openurl/01UCS_BER/01UCS_BER:UCB?sid=EMBASE&sid=EMBASE&issn=10976841&id=doi:10.1016%2Fj.prosdent.2021.02.010&atitle=Artificial+intelligence+applications+in+restorative+dentistry%3A+A+systematic+review&stitle=J+Prosthet+Dent&title=The+Journal+of+prosthetic+dentistry&volume=128&issue=5&spage=867&epage=875&aulast=Revilla-Le%C3%B3n&aufirst=Marta&auinit=M.&aufull=Revilla-Le%C3%B3n+M.&coden=&isbn=&pages=867-875&date=2022&auinit1=M&auinitm=
A1  - Revilla-León, M.
A1  - Gómez-Polo, M.
A1  - Vyas, S.
A1  - Barmak, A.B.
A1  - Özcan, M.
A1  - Att, W.
A1  - Krishnamurthy, V.R.
M1  - (Revilla-León M.) Assistant Professor and Assistant Program Director AEGD Residency, Department of Comprehensive Dentistry, College of Dentistry, Texas A&M University, Dallas, Texas; Affiliate Faculty Graduate Prosthodontics, Department of Restorative Dentistry, School of Dentistry, University of Washington, Seattle, Wash; Researcher at Revilla Research Center, Madrid, Spain
M1  - (Gómez-Polo M.) Department of Conservative Dentistry and Prosthodontics, School of Dentistry, Complutense University of Madrid, Madrid, Spain
M1  - (Vyas S.) Graduate Research Assistant, J. Mike Walker '66 Department of Mechanical Engineering, Texas A&M University, Dallas, TX, United States
M1  - (Barmak A.B.) Assistant Professor Clinical Research and Biostatistics, Eastman Institute of Oral Health, University of Rochester Medical Center, Rochester, NY, United States
M1  - (Özcan M.) Professor and Head, Division of Dental Biomaterials, Clinic for Reconstructive Dentistry, Center for Dental and Oral Medicine, University of Zürich, Zürich, Switzerland
M1  - (Att W.) Department of Prosthodontics, Tufts University School of Dental Medicine, Mass, Boston, United States
M1  - (Krishnamurthy V.R.) J. Mike Walker '66 Department of Mechanical Engineering, Texas A&M University, College Station, TX, United States
T1  - Artificial intelligence applications in restorative dentistry: A systematic review
LA  - English
KW  - artificial intelligence
KW  - dental caries
KW  - dental restoration
KW  - dentistry
KW  - human
KW  - procedures
KW  - tooth fracture
N2  - STATEMENT OF PROBLEM: Artificial intelligence (AI) applications are increasing in restorative procedures. However, the current development and performance of AI in restorative dentistry applications has not yet been systematically documented and analyzed. PURPOSE: The purpose of this systematic review was to identify and evaluate the ability of AI models in restorative dentistry to diagnose dental caries and vertical tooth fracture, detect tooth preparation margins, and predict restoration failure. MATERIAL AND METHODS: An electronic systematic review was performed in 5 databases: MEDLINE/PubMed, EMBASE, World of Science, Cochrane, and Scopus. A manual search was also conducted. Studies with AI models were selected based on 4 criteria: diagnosis of dental caries, diagnosis of vertical tooth fracture, detection of the tooth preparation finishing line, and prediction of restoration failure. Two investigators independently evaluated the quality assessment of the studies by applying the Joanna Briggs Institute (JBI) Critical Appraisal Checklist for Quasi-Experimental Studies (nonrandomized experimental studies). A third investigator was consulted to resolve lack of consensus. RESULTS: A total of 34 articles were included in the review: 29 studies included AI techniques for the diagnosis of dental caries or the elaboration of caries and postsensitivity prediction models, 2 for the diagnosis of vertical tooth fracture, 1 for the tooth preparation finishing line location, and 2 for the prediction of the restoration failure. Among the studies reviewed, the AI models tested obtained a caries diagnosis accuracy ranging from 76% to 88.3%, sensitivity ranging from 73% to 90%, and specificity ranging from 61.5% to 93%. The caries prediction accuracy among the studies ranged from 83.6% to 97.1%. The studies reported an accuracy for the vertical tooth fracture diagnosis ranging from 88.3% to 95.7%. The article using AI models to locate the finishing line reported an accuracy ranging from 90.6% to 97.4%. CONCLUSIONS: AI models have the potential to provide a powerful tool for assisting in the diagnosis of caries and vertical tooth fracture, detecting the tooth preparation margin, and predicting restoration failure. However, the dental applications of AI models are still in development. Further studies are required to assess the clinical performance of AI models in restorative dentistry.
ER  - 

TY  - JOUR
M3  - Review
Y1  - 2022
VL  - 13
SN  - 1664-042X
JF  - Frontiers in Physiology
JO  - Front. Physiol.
UR  - https://www.embase.com/search/results?subaction=viewrecord&id=L2019605596&from=export
U2  - L2019605596
DB  - Embase
U3  - 2022-11-07
U4  - 2023-01-31
L2  - http://dx.doi.org/10.3389/fphys.2022.952709
DO  - 10.3389/fphys.2022.952709
LK  - https://search.library.berkeley.edu/openurl/01UCS_BER/01UCS_BER:UCB?sid=EMBASE&sid=EMBASE&issn=1664042X&id=doi:10.3389%2Ffphys.2022.952709&atitle=Deep+learning+techniques+for+cancer+classification+using+microarray+gene+expression+data&stitle=Front.+Physiol.&title=Frontiers+in+Physiology&volume=13&issue=&spage=&epage=&aulast=Gupta&aufirst=Surbhi&auinit=S.&aufull=Gupta+S.&coden=&isbn=&pages=-&date=2022&auinit1=S&auinitm=
A1  - Gupta, S.
A1  - Gupta, M.K.
A1  - Shabaz, M.
A1  - Sharma, A.
M1  - (Gupta S.; Gupta M.K.) Department of Computer Science and Engineering Department, SMVDU, Jammu, India
M1  - (Gupta S.; Shabaz M., bhatsab4@gmail.com) Model Institute of Engineering and Technology, Jammu, India
M1  - (Sharma A.) School of Computer Science, University of Petroleum and Energy Studies, Dehradun, India
AD  - M. Shabaz, Model Institute of Engineering and Technology, Jammu, India
T1  - Deep learning techniques for cancer classification using microarray gene expression data
LA  - English
KW  - microarray kit
KW  - acute lymphoblastic leukemia
KW  - Adaptive Gradient Optimizer
KW  - Adaptive Momentum
KW  - algorithm
KW  - artificial intelligence
KW  - artificial neural network
KW  - AutoEncoder with Cox regression network
KW  - backpropagation through time
KW  - bioinformatics
KW  - biological study
KW  - breast invasive carcinoma
KW  - cancer classification
KW  - cancer diagnosis
KW  - clear cell renal cell carcinoma
KW  - colon adenocarcinoma
KW  - comprehensibility
KW  - convolutional neural network
KW  - cross entropy
KW  - cytogenetics
KW  - data base
KW  - Deep Belief Neural Network
KW  - deep learning
KW  - DNA microarray technology
KW  - DNAJC2 gene
KW  - EBSCO database
KW  - Embase
KW  - gene
KW  - gene expression
KW  - gene mutation
KW  - gene selection
KW  - GMPPA gene
KW  - high throughput sequencing
KW  - human
KW  - Kaplan Meier method
KW  - long short term memory network
KW  - lung adenocarcinoma
KW  - mathematical computing
KW  - meta analysis
KW  - microarray analysis
KW  - MMRN2 gene
KW  - MMRN2 gene
KW  - multilayer perceptron
KW  - Neuro Fuzzy method
KW  - oncology
KW  - performance
KW  - Preferred Reporting Items for Systematic Reviews and Meta-Analyses
KW  - process optimization
KW  - prostate adenocarcinoma
KW  - review
KW  - RNA sequence
KW  - Root Mean Squared Propagation
KW  - stochastic gradient descent
KW  - systematic review
KW  - training
KW  - Web of Science
KW  - ZNF560 gene
N2  - Cancer is one of the top causes of death globally. Recently, microarray gene expression data has been used to aid in cancer’s effective and early detection. The use of DNA microarray technology to uncover information from the expression levels of thousands of genes has enormous promise. The DNA microarray technique can determine the levels of thousands of genes simultaneously in a single experiment. The analysis of gene expression is critical in many disciplines of biological study to obtain the necessary information. This study analyses all the research studies focused on optimizing gene selection for cancer detection using artificial intelligence. One of the most challenging issues is figuring out how to extract meaningful information from massive databases. Deep Learning architectures have performed efficiently in numerous sectors and are used to diagnose many other chronic diseases and to assist physicians in making medical decisions. In this study, we have evaluated the results of different optimizers on a RNA sequence dataset. The Deep learning algorithm proposed in the study classifies five different forms of cancer, including kidney renal clear cell carcinoma (KIRC), Breast Invasive Carcinoma (BRCA), lung adenocarcinoma (LUAD), Prostate Adenocarcinoma (PRAD) and Colon Adenocarcinoma (COAD). The performance of different optimizers like Stochastic gradient descent (SGD), Root Mean Squared Propagation (RMSProp), Adaptive Gradient Optimizer (AdaGrad), and Adaptive Momentum (AdaM). The experimental results gathered on the dataset affirm that AdaGrad and Adam. Also, the performance analysis has been done using different learning rates and decay rates. This study discusses current advancements in deep learning-based gene expression data analysis using optimized feature selection methods.
ER  - 

TY  - JOUR
M3  - Article
Y1  - 2022
VL  - 56
IS  - 17
SP  - 12106
EP  - 12115
SN  - 1520-5851
SN  - 0013-936X
JF  - Environmental Science and Technology
JO  - Environ. Sci. Technol.
UR  - https://www.embase.com/search/results?subaction=viewrecord&id=L2019994898&from=export
U2  - L2019994898
C5  - 35984692
DB  - Embase
DB  - Medline
U3  - 2022-09-12
U4  - 2022-10-04
L2  - http://dx.doi.org/10.1021/acs.est.1c07552
DO  - 10.1021/acs.est.1c07552
LK  - https://search.library.berkeley.edu/openurl/01UCS_BER/01UCS_BER:UCB?sid=EMBASE&sid=EMBASE&issn=15205851&id=doi:10.1021%2Facs.est.1c07552&atitle=Meta-Analysis+Addressing+the+Implications+of+Model+Uncertainty+in+Understanding+the+Persistence+of+Indicators+and+Pathogens+in+Natural+Surface+Waters&stitle=Environ.+Sci.+Technol.&title=Environmental+Science+and+Technology&volume=56&issue=17&spage=12106&epage=12115&aulast=Dean&aufirst=Kara&auinit=K.&aufull=Dean+K.&coden=ESTHA&isbn=&pages=12106-12115&date=2022&auinit1=K&auinitm=
A1  - Dean, K.
A1  - Mitchell, J.
M1  - (Dean K.; Mitchell J., jade@msu.edu) Department of Biosystems and Agricultural Engineering, Michigan State University, 524 S. Shaw Lane, East Lansing, MI, United States
AD  - J. Mitchell, Department of Biosystems and Agricultural Engineering, Michigan State University, 524 S. Shaw Lane, East Lansing, MI, United States
T1  - Meta-Analysis Addressing the Implications of Model Uncertainty in Understanding the Persistence of Indicators and Pathogens in Natural Surface Waters
LA  - English
KW  - surface water
KW  - article
KW  - bacteriophage
KW  - environmental factor
KW  - environmental indicator
KW  - experimental design
KW  - feces microflora
KW  - health hazard
KW  - pH
KW  - predation
KW  - protozoon
KW  - quantitative analysis
KW  - random forest
KW  - risk assessment
KW  - sunlight
KW  - temperature
KW  - turbidity
KW  - virus
KW  - water management
KW  - water monitoring
KW  - water quality
N2  - This study evaluates the impact persistence model selection has on the prediction of persistence values of interest and the identification of influential water quality and environmental factors for microorganisms in natural surface waters. Five persistence models representing first-order decay and nonlinear decay profiles were fit to a comprehensive database of 629 data sets for fecal indicator bacteria (FIB), bacteriophages, bacteria, viruses, and protozoa mined from the literature. Initial periods of minimal decay and decay rates tapering off over time were often observed, and a two-parameter model, based on the logistic probability distribution, provided the best fit to the data most frequently. First-order decay kinetics provided the best fit to less than 20% of the analyzed data. Using the best fitting models in this analysis, T90 and T99 metrics were calculated for each data set and used as the dependent variable in a variety of exploratory factor analyses. Random forest methods identified temperature and predation as some of the most important water quality factors influencing persistence, and the protozoa target type differed the most from FIB. This analysis further confirmed the interactions between temperature and predation and suggests that pH and turbidity be more frequently documented in persistence studies to further elucidate their impact on target persistence. The findings from this analysis and the calculated persistence metrics can be used to better inform quantitative microbial risk assessments and may lead to improved predictions of human health risks and water management decisions.
ER  - 

TY  - JOUR
M3  - Article
Y1  - 2022
VL  - 166
IS  - 2
SP  - 334
EP  - 343
SN  - 1095-6859
SN  - 0090-8258
JF  - Gynecologic Oncology
JO  - Gynecol. Oncol.
UR  - https://www.embase.com/search/results?subaction=viewrecord&id=L2018898091&from=export
U2  - L2018898091
C5  - 35738917
DB  - Embase
DB  - Medline
U3  - 2022-06-30
U4  - 2022-08-19
L2  - http://dx.doi.org/10.1016/j.ygyno.2022.06.010
DO  - 10.1016/j.ygyno.2022.06.010
LK  - https://search.library.berkeley.edu/openurl/01UCS_BER/01UCS_BER:UCB?sid=EMBASE&sid=EMBASE&issn=10956859&id=doi:10.1016%2Fj.ygyno.2022.06.010&atitle=Predictive+biomarker+for+surgical+outcome+in+patients+with+advanced+primary+high-grade+serous+ovarian+cancer.+Are+we+there+yet%3F+An+analysis+of+the+prospective+biobank+for+ovarian+cancer&stitle=Gynecol.+Oncol.&title=Gynecologic+Oncology&volume=166&issue=2&spage=334&epage=343&aulast=Keunecke&aufirst=Carlotta&auinit=C.&aufull=Keunecke+C.&coden=GYNOA&isbn=&pages=334-343&date=2022&auinit1=C&auinitm=
A1  - Keunecke, C.
A1  - Kulbe, H.
A1  - Dreher, F.
A1  - Taube, E.T.
A1  - Chekerov, R.
A1  - Horst, D.
A1  - Hummel, M.
A1  - Kessler, T.
A1  - Pietzner, K.
A1  - Kassuhn, W.
A1  - Heitz, F.
A1  - Muallem, M.Z.
A1  - Lang, S.M.
A1  - Vergote, I.
A1  - Dorigo, O.
A1  - Lammert, H.
A1  - du Bois, A.
A1  - Angelotti, T.
A1  - Fotopoulou, C.
A1  - Sehouli, J.
A1  - Braicu, E.I.
M1  - (Keunecke C., carlotta@keunecke.de; Kulbe H.; Chekerov R.; Pietzner K.; Kassuhn W.; Muallem M.Z.; Sehouli J.; Braicu E.I.) Charité – Universitätsmedizin Berlin, corporate member of Freie Universität Berlin and Humboldt Universität zu Berlin, Department of Gynecology, Augustenburger Platz 1, Berlin, Germany
M1  - (Keunecke C., carlotta@keunecke.de; Kulbe H.; Taube E.T.; Chekerov R.; Horst D.; Pietzner K.; Kassuhn W.; Heitz F.; Muallem M.Z.; Vergote I.; du Bois A.; Fotopoulou C.; Sehouli J.; Braicu E.I.) Tumor Bank Ovarian Cancer, ENGOT Biobank, Charité Medizinische Universität Berlin, Augustenburger Platz 1, Berlin, Germany
M1  - (Dreher F.; Kessler T.) Alacris Theranostics GmbH, Max-Planck-Straße 3, Berlin, Germany
M1  - (Taube E.T.; Horst D.; Hummel M.; Lammert H.) Charité – Universitätsmedizin Berlin, corporate member of Freie Universität Berlin and Humboldt Universität zu Berlin, Department of Pathology, Augustenburger Platz 1, Berlin, Germany
M1  - (Heitz F.; du Bois A.) Department of Gynecology and Gynecologic Oncology, Evang. Kliniken Essen-Mitte, Henricistrasse 92, Essen, Germany
M1  - (Vergote I.) Department of Gynecologic Oncology, University Hospitals Leuven, Herestraat 49, Leuven, Belgium
M1  - (Lang S.M.; Dorigo O.; Braicu E.I.) Department of Obstetrics and Gynaecology, Division of Gynaecologic Oncology, Stanford University School of Medicine, Stanford, CA, United States
M1  - (Angelotti T.) Department of Anaesthesiology, Perioperative and Pain Medicine, 300 Pasteur Drive H3580, Stanford, CA, United States
M1  - (Fotopoulou C.) Imperial College, London, United Kingdom
AD  - C. Keunecke, Charité – Universitätsmedizin Berlin, corporate member of Freie Universität Berlin, Humboldt-Universität zu Berlin, Berlin Institute of Health, Department of Gynecology, Campus Virchow Clinic, Augustenburger Platz 1, Berlin, Germany
T1  - Predictive biomarker for surgical outcome in patients with advanced primary high-grade serous ovarian cancer. Are we there yet? An analysis of the prospective biobank for ovarian cancer
LA  - English
KW  - antineoplastic agent
KW  - biological marker
KW  - CA 125 antigen
KW  - decay accelerating factor
KW  - fatty acid binding protein 4
KW  - messenger RNA
KW  - platinum
KW  - protein Patched 1
KW  - transcription factor RUNX2
KW  - transcriptome
KW  - adult
KW  - advanced cancer
KW  - aged
KW  - area under the curve
KW  - article
KW  - ascites
KW  - biobank
KW  - cancer chemotherapy
KW  - cancer grading
KW  - cancer survival
KW  - carcinomatosis
KW  - clinical decision making
KW  - cohort analysis
KW  - computer model
KW  - cytoreductive surgery
KW  - differential gene expression
KW  - down regulation
KW  - female
KW  - hierarchical clustering
KW  - histology
KW  - human
KW  - human tissue
KW  - immunohistochemistry
KW  - immunoreactivity
KW  - International Federation of Gynecology and Obstetrics
KW  - leave one out cross validation
KW  - major clinical study
KW  - median survival time
KW  - meta analysis (topic)
KW  - minimal residual disease
KW  - morbidity
KW  - ovary cancer
KW  - overall survival
KW  - pathologist
KW  - postoperative period
KW  - primary tumor
KW  - progression free survival
KW  - prospective study
KW  - surgical mortality
KW  - survival rate
KW  - systemic therapy
KW  - time of death
KW  - tissue microarray
KW  - treatment outcome
KW  - upregulation
N2  - Background: High-grade serous ovarian cancer (HGSOC) is the most common subtype of ovarian cancer and is associated with high mortality rates. Surgical outcome is one of the most important prognostic factors. There are no valid biomarkers to identify which patients may benefit from a primary debulking approach. Objective: Our study aimed to discover and validate a predictive panel for surgical outcome of residual tumor mass after first-line debulking surgery. Study design: Firstly, “In silico” analysis of publicly available datasets identified 200 genes as predictors for surgical outcome. The top selected genes were then validated using the novel Nanostring method, which was applied for the first time for this particular research objective. 225 primary ovarian cancer patients with well annotated clinical data and a complete debulking rate of 60% were compiled for a clinical cohort. The 14 best rated genes were then validated through the cohort, using immunohistochemistry testing. Lastly, we used our biomarker expression data to predict the presence of miliary carcinomatosis patterns. Results: The Nanostring analysis identified 37 genes differentially expressed between optimal and suboptimal debulked patients (p < 0.05). The immunohistochemistry validated the top 14 genes, reaching an AUC Ø0.650. The analysis for the prediction of miliary carcinomatosis patterns reached an AUC of Ø0.797. Conclusion: The tissue-based biomarkers in our analysis could not reliably predict post-operative residual tumor. Patient and non-patient-associated co-factors, surgical skills, and center experience remain the main determining factors when considering the surgical outcome at primary debulking in high-grade serous ovarian cancer patients.
ER  - 

TY  - JOUR
M3  - Review
Y1  - 2022
VL  - 122
SP  - 104115
SN  - 1879-176X
JF  - Journal of dentistry
JO  - J Dent
UR  - https://www.embase.com/search/results?subaction=viewrecord&id=L637673030&from=export
U2  - L637673030
C5  - 35367318
DB  - Medline
U3  - 2022-04-11
U4  - 2022-06-14
L2  - http://dx.doi.org/10.1016/j.jdent.2022.104115
DO  - 10.1016/j.jdent.2022.104115
LK  - https://search.library.berkeley.edu/openurl/01UCS_BER/01UCS_BER:UCB?sid=EMBASE&sid=EMBASE&issn=1879176X&id=doi:10.1016%2Fj.jdent.2022.104115&atitle=Deep+learning+for+caries+detection%3A+A+systematic+review&stitle=J+Dent&title=Journal+of+dentistry&volume=122&issue=&spage=104115&epage=&aulast=Mohammad-Rahimi&aufirst=Hossein&auinit=H.&aufull=Mohammad-Rahimi+H.&coden=&isbn=&pages=104115-&date=2022&auinit1=H&auinitm=
A1  - Mohammad-Rahimi, H.
A1  - Motamedian, S.R.
A1  - Rohban, M.H.
A1  - Krois, J.
A1  - Uribe, S.E.
A1  - Mahmoudinia, E.
A1  - Rokhshad, R.
A1  - Nadimi, M.
A1  - Schwendicke, F.
M1  - (Mohammad-Rahimi H.) Topic Group Dental Diagnostics and Digital Dentistry, ITU/WHO Focus Group AI on Health, Berlin, Germany; Department of Computer Engineering, Sharif University of Technology, Tehran, Iran
M1  - (Motamedian S.R.) Topic Group Dental Diagnostics and Digital Dentistry, ITU/WHO Focus Group AI on Health, Berlin, Germany; Dentofacial Deformities Research Center, Research Institute of Dental Sciences & Department of Orthodontics, School of Dentistry, Shahid Beheshti University of Medical Sciences, Tehran, Iran
M1  - (Rohban M.H.) Department of Computer Engineering, Sharif University of Technology, Tehran, Iran
M1  - (Krois J.; Schwendicke F., falk.schwendicke@charite.de) Topic Group Dental Diagnostics and Digital Dentistry, ITU/WHO Focus Group AI on Health, Berlin, Germany; Department of Oral Diagnostics, Digital Health and Health Services Research, Charité - Universitätsmedizin Berlin, Berlin, Germany
M1  - (Uribe S.E.) Topic Group Dental Diagnostics and Digital Dentistry, ITU/WHO Focus Group AI on Health, Berlin, Germany; Department of Conservative Dentistry and Oral Health & Bioinformatics Research Unit, Riga Stradins University, Riga, Latvia; School of Dentistry, Universidad Austral de Chile, Valdivia, Chile; Baltic Biomaterials Centre of Excellence, Headquarters at Riga Technical University, Riga, Latvia
M1  - (Mahmoudinia E.) Dentofacial Deformities Research Center, Research Institute of Dental Sciences & Department of Orthodontics, School of Dentistry, Shahid Beheshti University of Medical Sciences, Tehran, Iran
M1  - (Rokhshad R.) Topic Group Dental Diagnostics and Digital Dentistry, ITU/WHO Focus Group AI on Health, Berlin, Germany
M1  - (Nadimi M.) Cardiovascular Diseases Research Center, Department of Cardiology, Heshmat Hospital, School of Medicine, Guilan University of Medical Sciences, Rasht, Iran
T1  - Deep learning for caries detection: A systematic review
LA  - English
KW  - dental caries
KW  - diagnostic imaging
KW  - human
KW  - reproducibility
KW  - sensitivity and specificity
N2  - OBJECTIVES: Detecting caries lesions is challenging for dentists, and deep learning models may help practitioners to increase accuracy and reliability. We aimed to systematically review deep learning studies on caries detection. DATA: We selected diagnostic accuracy studies that used deep learning models on dental imagery (including radiographs, photographs, optical coherence tomography images, near-infrared light transillumination images). The latest version of the quality assessment tool for diagnostic accuracy studies (QUADAS-2) tool was used for risk of bias assessment. Meta-analysis was not performed due to heterogeneity in the studies methods and their performance measurements. SOURCES: Databases (Medline via PubMed, Google Scholar, Scopus, Embase) and a repository (ArXiv) were screened for publications published after 2010, without any limitation on language. STUDY SELECTION: From 252 potentially eligible references, 48 studies were assessed full-text and 42 included, using classification (n = 26), object detection (n = 6), or segmentation models (n = 10). A wide range of performance metrics was used; image, object or pixel accuracy ranged between 68%-99%. The minority of studies (n = 11) showed a low risk of biases in all domains, and 13 studies (31.0%) low risk for concerns regarding applicability. The accuracy of caries classification models varied, i.e. 71% to 96% on intra-oral photographs, 82% to 99.2% on peri-apical radiographs, 87.6% to 95.4% on bitewing radiographs, 68.0% to 78.0% on near-infrared transillumination images, 88.7% to 95.2% on optical coherence tomography images, and 86.1% to 96.1% on panoramic radiographs. Pooled diagnostic odds ratios varied from 2.27 to 32,767. For detection and segmentation models, heterogeneity in reporting did not allow useful pooling. CONCLUSION: An increasing number of studies investigated caries detection using deep learning, with a diverse types of architectures being employed. Reported accuracy seems promising, while study and reporting quality are currently low. CLINICAL SIGNIFICANCE: Deep learning models can be considered as an assistant for decisions regarding the presence or absence of carious lesions.
ER  - 

TY  - JOUR
M3  - Review
Y1  - 2022
VL  - 12
IS  - 5
SN  - 2075-4418
JF  - Diagnostics
JO  - Diagn.
UR  - https://www.embase.com/search/results?subaction=viewrecord&id=L2016660186&from=export
U2  - L2016660186
DB  - Embase
U3  - 2022-05-12
U4  - 2022-07-14
L2  - http://dx.doi.org/10.3390/diagnostics12051083
DO  - 10.3390/diagnostics12051083
LK  - https://search.library.berkeley.edu/openurl/01UCS_BER/01UCS_BER:UCB?sid=EMBASE&sid=EMBASE&issn=20754418&id=doi:10.3390%2Fdiagnostics12051083&atitle=Application+and+Performance+of+Artificial+Intelligence+Technology+in+Detection%2C+Diagnosis+and+Prediction+of+Dental+Caries+%28DC%29%E2%80%94A+Systematic+Review&stitle=Diagn.&title=Diagnostics&volume=12&issue=5&spage=&epage=&aulast=Khanagar&aufirst=Sanjeev+B.&auinit=S.B.&aufull=Khanagar+S.B.&coden=&isbn=&pages=-&date=2022&auinit1=S&auinitm=B
A1  - Khanagar, S.B.
A1  - Alfouzan, K.
A1  - Awawdeh, M.
A1  - Alkadi, L.
A1  - Albalawi, F.
A1  - Alfadley, A.
M1  - (Khanagar S.B., sanjeev.khanagar76@gmail.com; Awawdeh M., m97a97@gmail.com; Albalawi F., balawif@ksau-hs.edu.sa) Preventive Dental Science Department, College of Dentistry, King Saud Bin Abdulaziz University for Health Sciences, Riyadh, Saudi Arabia
M1  - (Khanagar S.B., sanjeev.khanagar76@gmail.com; Alfouzan K., kalfouzan@yahoo.com; Awawdeh M., m97a97@gmail.com; Alkadi L., lubna.alkadi@gmail.com; Albalawi F., balawif@ksau-hs.edu.sa; Alfadley A., fadleya@ksau-hs.edu.sa) King Abdullah International Medical Research Centre, Ministry of National Guard Health Affairs, Riyadh, Saudi Arabia
M1  - (Alfouzan K., kalfouzan@yahoo.com; Alkadi L., lubna.alkadi@gmail.com; Alfadley A., fadleya@ksau-hs.edu.sa) Restorative and Prosthetic Dental Sciences Department, College of Dentistry, King Saud bin Abdulaziz University for Health Sciences, Riyadh, Saudi Arabia
AD  - S.B. Khanagar, Preventive Dental Science Department, College of Dentistry, King Saud Bin Abdulaziz University for Health Sciences, Riyadh, Saudi Arabia
T1  - Application and Performance of Artificial Intelligence Technology in Detection, Diagnosis and Prediction of Dental Caries (DC)—A Systematic Review
LA  - English
KW  - accuracy
KW  - artificial intelligence
KW  - clinical practice
KW  - decision making
KW  - deep neural network
KW  - dental caries
KW  - dental practice
KW  - dental procedure
KW  - diagnostic accuracy
KW  - disease classification
KW  - head and neck cancer
KW  - human
KW  - micro-computed tomography
KW  - panoramic radiography
KW  - prediction
KW  - predictive value
KW  - review
KW  - sensitivity and specificity
KW  - support vector machine
KW  - systematic review
KW  - task performance
N2  - Evolution in the fields of science and technology has led to the development of newer applications based on Artificial Intelligence (AI) technology that have been widely used in medical sciences. AI-technology has been employed in a wide range of applications related to the diagnosis of oral diseases that have demonstrated phenomenal precision and accuracy in their performance. The aim of this systematic review is to report on the diagnostic accuracy and performance of AI-based models designed for detection, diagnosis, and prediction of dental caries (DC). Eminent elec-tronic databases (PubMed, Google scholar, Scopus, Web of science, Embase, Cochrane, Saudi Digital Library) were searched for relevant articles that were published from January 2000 until February 2022. A total of 34 articles that met the selection criteria were critically analyzed based on QUADAS-2 guidelines. The certainty of the evidence of the included studies was assessed using the GRADE approach. AI has been widely applied for prediction of DC, for detection and diagnosis of DC and for classification of DC. These models have demonstrated excellent performance and can be used in clinical practice for enhancing the diagnostic performance, treatment quality and patient outcome and can also be applied to identify patients with a higher risk of developing DC.
ER  - 

TY  - JOUR
M3  - Review
Y1  - 2022
VL  - 34
IS  - 4
SP  - 270
EP  - 281
SN  - 1013-9052
JF  - Saudi Dental Journal
JO  - Saudi Dent. J.
UR  - https://www.embase.com/search/results?subaction=viewrecord&id=L2018003362&from=export
U2  - L2018003362
DB  - Embase
U3  - 2022-05-18
U4  - 2022-12-08
L2  - http://dx.doi.org/10.1016/j.sdentj.2022.04.004
DO  - 10.1016/j.sdentj.2022.04.004
LK  - https://search.library.berkeley.edu/openurl/01UCS_BER/01UCS_BER:UCB?sid=EMBASE&sid=EMBASE&issn=10139052&id=doi:10.1016%2Fj.sdentj.2022.04.004&atitle=The+role+of+neural+artificial+intelligence+for+diagnosis+and+treatment+planning+in+endodontics%3A+A+qualitative+review&stitle=Saudi+Dent.+J.&title=Saudi+Dental+Journal&volume=34&issue=4&spage=270&epage=281&aulast=Asiri&aufirst=Ashwaq+F.&auinit=A.F.&aufull=Asiri+A.F.&coden=&isbn=&pages=270-281&date=2022&auinit1=A&auinitm=F
A1  - Asiri, A.F.
A1  - Altuwalah, A.S.
M1  - (Asiri A.F., af.asiri@mu.edu.sa; Altuwalah A.S.) Department of Restorative Science, College of Dentistry, Majmaah University, Al Zulfi, Saudi Arabia
AD  - A.F. Asiri, Department of Restorative Science, College of Dentistry, Majmaah University, Al Zulfi, Saudi Arabia
T1  - The role of neural artificial intelligence for diagnosis and treatment planning in endodontics: A qualitative review
LA  - English
KW  - X ray film
KW  - artificial intelligence
KW  - artificial neural network
KW  - data base
KW  - dental caries
KW  - diagnostic accuracy
KW  - endodontics
KW  - human
KW  - learning algorithm
KW  - panoramic radiography
KW  - periodontitis
KW  - reliability
KW  - review
KW  - search engine
KW  - sensitivity and specificity
KW  - systematic review
KW  - tooth disease
KW  - tooth fracture
KW  - tooth periapical disease
KW  - treatment planning
KW  - validity
N2  - Introduction: The role of artificial intelligence (AI) is currently increasing in terms of diagnosing diseases and planning treatment in endodontics. However, findings from individual research studies are not systematically reviewed and compiled together. Hence, this study aimed to systematically review, appraise, and evaluate neural AI algorithms employed and their comparative efficacy to conventional methods in endodontic diagnosis and treatment planning. Methods: The present research question focused on the literature search about different AI algorithms and models of AI assisted endodontic diagnosis and treatment planning. The search engine included databases such as Google Scholar, PubMed, and Science Direct with search criteria of primary research paper, published in English, and analyzed data on AI and its role in the field of endodontics. Results: The initial search resulted in 785 articles, exclusion based on abstract relevance, animal studies, grey literature and letter to editors narrowed down the scope of selected articles to 11 accepted for review. The review data supported the findings that AI can play a crucial role in the area of endodontics, such as identification of apical lesions, classifying and numbering teeth, detecting dental caries, periodontitis and periapical disease, diagnosing different dental problems, helping dentists make referrals, and also helping them make plans for treatment of dental disorders in a timely and effective manner with greater accuracy. Conclusion: AI with different models or frameworks and algorithms can help dentists to diagnose and manage endodontic problems with greater accuracy. However, endodontic fraternity needs to provide more emphasis on the utilization of AI, provision of evidence based guidelines and implementation of the AI models.
ER  - 

TY  - GEN
M3  - Preprint
Y1  - 2022
SN  - 2692-8205
JF  - bioRxiv
JO  - bioRxiv
UR  - https://www.embase.com/search/results?subaction=viewrecord&id=L2017678913&from=export
U2  - L2017678913
U4  - 2022-05-03
L2  - http://dx.doi.org/10.1101/2022.03.18.484474
DO  - 10.1101/2022.03.18.484474
LK  - https://search.library.berkeley.edu/openurl/01UCS_BER/01UCS_BER:UCB?sid=EMBASE&sid=EMBASE&issn=26928205&id=doi:10.1101%2F2022.03.18.484474&atitle=The+genetic+and+biochemical+determinants+of+mRNA+degradation+rates+in+mammals&stitle=bioRxiv&title=bioRxiv&volume=&issue=&spage=&epage=&aulast=Agarwal&aufirst=Vikram&auinit=V.&aufull=Agarwal+V.&coden=&isbn=&pages=-&date=2022&auinit1=V&auinitm=
A1  - Agarwal, V.
A1  - Kelley, D.
M1  - (Agarwal V., vagar@calicolabs.com; Kelley D., drk@calicolabs.com) Calico Life Sciences LLC, South San Francisco, CA, United States
AD  - V. Agarwal, Calico Life Sciences LLC, South San Francisco, CA, United States
AD  - D. Kelley, Calico Life Sciences LLC, South San Francisco, CA, United States
T1  - The genetic and biochemical determinants of mRNA degradation rates in mammals
LA  - English
KW  - consensus
KW  - deep neural network
KW  - gene control
KW  - gene expression
KW  - genetic transcription
KW  - half life time
KW  - human
KW  - male
KW  - mammal cell
KW  - meta analysis
KW  - mouse
KW  - noise
KW  - nonhuman
KW  - prevalence
KW  - RNA degradation
KW  - RNA sequence
KW  - messenger RNA
KW  - transcriptome
N2  - Background: Degradation rate is a fundamental aspect of mRNA metabolism, and the factors governing it remain poorly characterized. Understanding the genetic and biochemical determinants of mRNA half-life would enable a more precise identification of variants that perturb gene expression through post-transcriptional gene regulatory mechanisms. Results: Here, we establish a compendium of 54 human and 27 mouse transcriptome-wide mRNA decay rate datasets. A meta-analysis of these data identified a prevalence of technical noise and measurement bias, induced partially by the underlying experimental strategy. Correcting for these biases allowed us to derive more precise, consensus measurements of half-life which exhibit enhanced consistency between species. We trained substantially improved statistical models based upon genetic and biochemical features to better predict half-life and characterize the factors molding it. Our state-of-the-art model, Saluki, is a hybrid convolutional and recurrent deep neural network which relies only upon an mRNA sequence annotated with coding frame and splice sites to predict half-life (r=0.77). Saluki predicts the impact of RNA sequences and genetic mutations therein on mRNA stability, in agreement with functional measurements derived from massively parallel reporter assays. Conclusions: Our work produces a more robust “ground truth” with regards to transcriptome-wide mRNA half-lives in mammalian cells. Using these consolidated measurements, we trained a model that is over 50% more accurate in predicting half-life from sequence than existing models. Our best model, Saluki, succinctly captures many of the known determinants of mRNA half-life and can be rapidly deployed to predict the functional consequences of arbitrary mutations in the transcriptome.
ER  - 

TY  - JOUR
M3  - Review
Y1  - 2022
VL  - 2022
SN  - 2040-2309
SN  - 2040-2295
JF  - Journal of Healthcare Engineering
JO  - J. Healthc. Eng.
UR  - https://www.embase.com/search/results?subaction=viewrecord&id=L2017687668&from=export
U2  - L2017687668
C5  - 35399834
DB  - Embase
DB  - Medline
U3  - 2022-05-03
U4  - 2022-05-12
L2  - http://dx.doi.org/10.1155/2022/5032435
DO  - 10.1155/2022/5032435
LK  - https://search.library.berkeley.edu/openurl/01UCS_BER/01UCS_BER:UCB?sid=EMBASE&sid=EMBASE&issn=20402309&id=doi:10.1155%2F2022%2F5032435&atitle=Uses+of+Different+Machine+Learning+Algorithms+for+Diagnosis+of+Dental+Caries&stitle=J.+Healthc.+Eng.&title=Journal+of+Healthcare+Engineering&volume=2022&issue=&spage=&epage=&aulast=Talpur&aufirst=Sarena&auinit=S.&aufull=Talpur+S.&coden=&isbn=&pages=-&date=2022&auinit1=S&auinitm=
A1  - Talpur, S.
A1  - Azim, F.
A1  - Rashid, M.
A1  - Syed, S.A.
A1  - Talpur, B.A.
A1  - Khan, S.J.
M1  - (Talpur S., sarena13487@gmail.com; Syed S.A., sidra.agha@zu.edu.pk; Khan S.J., sj.khan@zu.edu.pk) Department of Biomedical Engineering, Ziauddin University, Karachi, Pakistan
M1  - (Azim F., fahad.azim@zu.edu.pk) Department of Electrical Engineering, Ziauddin University, Karachi, Pakistan
M1  - (Rashid M., munaf.rashid@zu.edu.pk) Department of Software Engineering, Ziauddin University, Karachi, Pakistan
M1  - (Talpur B.A., alishatalpur27@gmail.com) Liaquat University of Medical and Health Sciences, Jamshoro, Pakistan
AD  - S.J. Khan, Department of Biomedical Engineering, Ziauddin University, Karachi, Pakistan
T1  - Uses of Different Machine Learning Algorithms for Diagnosis of Dental Caries
LA  - English
KW  - algorithm
KW  - back propagation
KW  - dental caries
KW  - disease severity
KW  - human
KW  - machine learning
KW  - measurement accuracy
KW  - Medline
KW  - meta analysis
KW  - Preferred Reporting Items for Systematic Reviews and Meta-Analyses
KW  - randomized controlled trial (topic)
KW  - review
KW  - ScienceDirect
KW  - search engine
KW  - systematic review
KW  - tooth radiography
N2  - Background. Dental caries is one of the major oral health problems and is increasing rapidly among people of every age (children, men, and women). Deep learning, a field of Artificial Intelligence (AI), is a growing field nowadays and is commonly used in dentistry. AI is a reliable platform to make dental care better, smoother, and time-saving for professionals. AI helps the dentistry professionals to fulfil demands of patients and to ensure quality treatment and better oral health care. AI can also help in predicting failures of clinical cases and gives reliable solutions. In this way, it helps in reducing morbidity ratio and increasing quality treatment of dental problem in population. Objectives. The main objective of this study is to conduct a systematic review of studies concerning the association between dental caries and machine learning. The objective of this study is to design according to the PICO criteria. Materials and Methods. A systematic search for randomized trials was conducted under the guidelines of PRISMA (Preferred Reporting Items for Systematic Reviews and Meta-Analyses). In this study, e-search was conducted from four databases including PubMed, IEEE Xplore, Science Direct, and Google Scholar, and it involved studies from year 2008 to 2022. Result. This study fetched a total of 133 articles, from which twelve are selected for this systematic review. We analyzed different types of machine learning algorithms from which deep learning is widely used with dental caries images dataset. Neural Network Backpropagation algorithm, one of the deep learning algorithms, gives a maximum accuracy of 99%. Conclusion. In this systematic review, we concluded how deep learning has been applied to the images of teeth to diagnose the detection of dental caries with its three types (proximal, occlusal, and root caries). Considering our findings, further well-designed studies are needed to demonstrate the diagnosis of further types of dental caries that are based on progression (chronic, acute, and arrested), which tells us about the severity of caries, virginity of lesion, and extent of caries. Apart from dental caries, AI in the future will emerge as supreme technology to detect other diseases of oral region combinedly and comprehensively because AI will easily analyze big datasets that contain multiple records.
ER  - 

TY  - JOUR
M3  - Conference Abstract
Y1  - 2021
VL  - 72
IS  - SUPPL 1
SP  - 1250
EP  - 1251
SN  - 1536-4801
JF  - Journal of Pediatric Gastroenterology and Nutrition
JO  - J. Pediatr. Gastroenterol. Nutr.
UR  - https://www.embase.com/search/results?subaction=viewrecord&id=L635174345&from=export
U2  - L635174345
DB  - Embase
U4  - 2021-06-08
L2  - http://dx.doi.org/10.1097/MPG.0000000000003177
DO  - 10.1097/MPG.0000000000003177
LK  - https://search.library.berkeley.edu/openurl/01UCS_BER/01UCS_BER:UCB?sid=EMBASE&sid=EMBASE&issn=15364801&id=doi:10.1097%2FMPG.0000000000003177&atitle=Opportunity+to+shape+lifelong+immune+health%3A+A+network-based+strategy+to+predict+and+prioritize+markers+related+to+immune+interventions+in+early+life&stitle=J.+Pediatr.+Gastroenterol.+Nutr.&title=Journal+of+Pediatric+Gastroenterology+and+Nutrition&volume=72&issue=SUPPL+1&spage=1250&epage=1251&aulast=Van+Bilsen&aufirst=Jolanda+H.M.&auinit=J.H.M.&aufull=Van+Bilsen+J.H.M.&coden=&isbn=&pages=1250-1251&date=2021&auinit1=J&auinitm=H.M.
A1  - Van Bilsen, J.H.M.
A1  - Dulos, R.
A1  - Van Stee, M.F.
A1  - Meima, M.Y.
A1  - Rankouhi, T.R.
A1  - Jacobsen, L.N.
A1  - Kvistgaard, A.S.
A1  - Garthoff, J.A.
A1  - Knippels, L.M.J.
A1  - Knipping, K.
A1  - Houben, G.F.
A1  - Verschuren, L.
A1  - Meijerink, M.
A1  - Krishnan, S.
M1  - (Van Bilsen J.H.M., j.vanbilsen@tno.nl; Van Stee M.F.; Meima M.Y.; Rankouhi T.R.; Houben G.F.; Meijerink M.; Krishnan S.) TNO,RAPID, Utrecht, Netherlands
M1  - (Dulos R.; Verschuren L.) TNO,MSB, Zeist, Netherlands
M1  - (Jacobsen L.N.; Kvistgaard A.S.) Arla Foods Ingredients, Pediatrics, Viby J., Denmark
M1  - (Garthoff J.A.) Danone Food Safety Center, Central Secretary, Utrecht, Netherlands
M1  - (Knippels L.M.J.; Knipping K.) Danone Nutricia Research, Centre of Excellence Immunology, Utrecht, Netherlands
M1  - (Knippels L.M.J.; Knipping K.) Utrecht University, Utrecht Institute of Pharmaceutical Sciences, Utrecht, Netherlands
M1  - (Houben G.F.) University Medical Center Utrecht, Laboratory for Translational Immunology, Utrecht, Netherlands
AD  - J.H.M. Van Bilsen, TNO,RAPID, Utrecht, Netherlands
T1  - Opportunity to shape lifelong immune health: A network-based strategy to predict and prioritize markers related to immune interventions in early life
LA  - English
KW  - biological marker
KW  - CD4 antigen
KW  - CD79a antigen
KW  - chemokine
KW  - complement component C4b binding protein
KW  - cytochrome P450 1A2
KW  - decay accelerating factor
KW  - endogenous compound
KW  - gamma interferon
KW  - interleukin 10
KW  - interleukin 4
KW  - interleukin 5
KW  - interleukin 6
KW  - transcription factor FOXP3
KW  - transcription factor GATA 3
KW  - tumor necrosis factor
KW  - algorithm
KW  - bioprocess
KW  - child
KW  - conference abstract
KW  - controlled study
KW  - drug safety
KW  - female
KW  - gene ontology
KW  - genetic marker
KW  - human
KW  - immune system
KW  - immunomodulation
KW  - machine learning
KW  - male
KW  - Medline
KW  - mining
KW  - nonhuman
KW  - prediction
KW  - preschool child
KW  - Scopus
KW  - systematic review
KW  - third trimester pregnancy
N2  - Objectives: A healthy immune status is strongly conditioned during early life stages. Insights into the molecular drivers of early life immune development and function are prerequisite to identify strategies to enhance immune health. Even though several starting points for immune modulation have been identified, there is no regulatory guidance on how to assess the risk and benefit balance of such interventions. In this study we used a network-based strategy to predict and prioritize markers to assess effects of early life immune intervention. Methods: First an inventory of available literature (till Jan. 2019) regarding 6 immune developmental periods (1st/2nd/3rd trimester of gestation, birth, newborn (0-28 days), infant (1-24 months)) in human and experimental animals was made using Scopus and PubMed. Information was extracted and structured from relevant early life articles using the automated text mining and machine learning tool INDRA. INDRA identified relevant entities (e.g. genes/ proteins/metabolites/ processes/ diseases), extracted causal relationships among these entities, and assembled them into six early life-immune causal networks, each compromising a different time period in early life. These causal early life immune networks were denoised using GeneMania, enriched with data from the gene-disease association database DisGeNET and Gene Ontology resource tools, inferred missing relationships and added expert knowledge to generate information-dense early life immune networks.The resulting complex early life human immune networks were subjected to the PageRank centrality algorithm to identify and prioritize genes of the early life immune system as candidate biomarkers of early life immune intervention. Results: In total 2966 articles were selected using the literature databases of which 829 articles were considered relevant after screening. From these full text articles, INDRA extracted resp. 2101, 3234, 3654, 1568, 2917 and 1487 unique relationships between entities, resulting in 6 causal early-life immune networks, each covering a different time period. Gene enrichment steps further increased the number of gene-bioprocess and gene-disease relationships (range of 5816-16082 unique relationships). In addition the inference steps added 1529 to 3343 relationships to the networks. Analysis of the complex early life networks by PageRank, not only confirmed the central role of the usual suspects (e.g. chemokines, cytokines and other immune activation regulators (e.g. CD55, FOXP3, GATA3, CD79A, C4BPA), but also identified less obvious key marker candidates (e.g. CYP1A2, FOXK2, NELFCD, RENBP). Comparison of the different early life periods, resulted in the prediction of 11 key early life genes overlapping all early life periods (TNF, IL6, IL10, CD4, FOXP3, IL4, NELFCD, CD79A, IL5, RENBP and IFNG), and also genes that were only described in certain early life period(s). Conclusion: Here we describe a promising network-based approach that provides a science-based and systematical way to explore the functional development of the early life immune system in time. This systems approach aids the generation of a testing strategy for assessing the safety and efficacy of early life immune modulation by predicting the key candidate markers during different phases of early life immune development.
ER  - 

TY  - JOUR
M3  - Article
Y1  - 2021
VL  - 10
SN  - 2050-084X
JF  - eLife
JO  - eLife
UR  - https://www.embase.com/search/results?subaction=viewrecord&id=L2013463123&from=export
U2  - L2013463123
C5  - 34350827
DB  - Embase
DB  - Medline
U3  - 2021-08-23
U4  - 2022-03-25
L2  - http://dx.doi.org/10.7554/ELIFE.64653
DO  - 10.7554/ELIFE.64653
LK  - https://search.library.berkeley.edu/openurl/01UCS_BER/01UCS_BER:UCB?sid=EMBASE&sid=EMBASE&issn=2050084X&id=doi:10.7554%2FELIFE.64653&atitle=Unsupervised+machine+learning+reveals+key+immune+cell+subsets+in+covid-19%2C+rhinovirus+infection%2C+and+cancer+therapy&stitle=eLife&title=eLife&volume=10&issue=&spage=&epage=&aulast=Barone&aufirst=Sierra+M.&auinit=S.M.&aufull=Barone+S.M.&coden=&isbn=&pages=-&date=2021&auinit1=S&auinitm=M
A1  - Barone, S.M.
A1  - Paul, A.G.A.
A1  - Muehling, L.M.
A1  - Lannigan, J.A.
A1  - Kwok, W.W.
A1  - Turner, R.B.
A1  - Woodfolk, J.A.
A1  - Irish, J.M.
M1  - (Barone S.M.; Irish J.M., jonathan.irish@vanderbilt.edu) Department of Cell and Developmental Biology, Vanderbilt University, Nashville, United States
M1  - (Barone S.M.; Irish J.M., jonathan.irish@vanderbilt.edu) Vanderbilt-Ingram Cancer Center, Vanderbilt University Medical Center, Nashville, United States
M1  - (Paul A.G.A.; Muehling L.M.; Woodfolk J.A., jaw4m@virginia.edu) Allergy Division, Department of Medicine, University of Virginia School of Medicine, Charlottesville, United States
M1  - (Muehling L.M.; Lannigan J.A.; Woodfolk J.A., jaw4m@virginia.edu) Department of Microbiology, Immunology, and Cancer Biology, University of Virginia School of Medicine, Charlottesville, United States
M1  - (Kwok W.W.) Benaroya Research Institute at Virginia Mason, Seattle, United States
M1  - (Turner R.B.) Department of Pediatrics, University of Virginia School of Medicine, Charlottesville, United States
M1  - (Irish J.M., jonathan.irish@vanderbilt.edu) Department of Pathology, Microbiology and Immunology, Vanderbilt University Medical Center, Nashville, United States
AD  - J.A. Woodfolk, Allergy Division, Department of Medicine, University of Virginia School of Medicine, Charlottesville, United States
AD  - J.M. Irish, Department of Cell and Developmental Biology, Vanderbilt University, Nashville, United States
T1  - Unsupervised machine learning reveals key immune cell subsets in covid-19, rhinovirus infection, and cancer therapy
LA  - English
KW  - NCT02796001
KW  - flow cytometer
KW  - ADP ribosyl cyclase/cyclic ADP ribose hydrolase 1
KW  - beta1 integrin
KW  - CD14 antigen
KW  - CD147 antigen
KW  - CD27 antigen
KW  - CD64 antigen
KW  - chemokine receptor CCR5
KW  - chemokine receptor CCR6
KW  - chemokine receptor CCR7
KW  - chemokine receptor CXCR3
KW  - chemokine receptor CXCR5
KW  - decay accelerating factor
KW  - HLA antigen
KW  - inducible T cell costimulator
KW  - magnetic bead
KW  - major histocompatibility antigen class 1
KW  - major histocompatibility antigen class 2
KW  - protein
KW  - t box transcription factor 21
KW  - transcription factor t cell factor 1
KW  - tumor necrosis factor receptor superfamily member 6
KW  - unclassified drug
KW  - acute myeloid leukemia
KW  - adult
KW  - algorithm
KW  - article
KW  - autofluorescence imaging
KW  - cancer chemotherapy
KW  - cancer therapy
KW  - CD4+ T lymphocyte
KW  - cell count
KW  - cell proliferation
KW  - computer analysis
KW  - controlled study
KW  - convalescence
KW  - coronavirus disease 2019
KW  - density gradient centrifugation
KW  - flow cytometry
KW  - human
KW  - immune response
KW  - immunocompetent cell
KW  - induced pluripotent stem cell
KW  - induction chemotherapy
KW  - influenza
KW  - machine learning
KW  - meta analysis (topic)
KW  - middle aged
KW  - myelodysplastic syndrome
KW  - natural killer cell
KW  - nonhuman
KW  - phenotype
KW  - respiratory tract disease
KW  - Rhinovirus infection
KW  - T lymphocyte
KW  - Th17 cell
KW  - tracking responder expanding
C4  - Cytek Biosciences(United States)
N2  - For an emerging disease like COVID-19, systems immunology tools may quickly identify and quantitatively characterize cells associated with disease progression or clinical response. With repeated sampling, immune monitoring creates a real-time portrait of the cells reacting to a novel virus before disease-specific knowledge and tools are established. However, single cell analysis tools can struggle to reveal rare cells that are under 0.1% of the population. Here, the machine learning workflow Tracking Responders EXpanding (T-REX) was created to identify changes in both rare and common cells across human immune monitoring settings. T-REX identified cells with highly similar phenotypes that localized to hotspots of significant change during rhinovirus and SARS-CoV-2 infec-tions. Specialized MHCII tetramer reagents that mark rhinovirus-specific CD4+ cells were left out during analysis and then used to test whether T-REX identified biologically significant cells. T-REX identified rhinovirus-specific CD4+ T cells based on phenotypically homogeneous cells expanding by ≥95% following infection. T-REX successfully identified hotspots of virus-specific T cells by comparing infection (day 7) to either pre-infection (day 0) or post-infection (day 28) samples. Plotting the direction and degree of change for each individual donor provided a useful summary view and revealed patterns of immune system behavior across immune monitoring settings. For example, the magnitude and direction of change in some COVID-19 patients was comparable to blast crisis acute myeloid leukemia patients undergoing a complete response to chemotherapy. Other COVID-19 patients instead displayed an immune trajectory like that seen in rhinovirus infection or checkpoint inhibitor therapy for melanoma. The T-REX algorithm thus rapidly identifies and characterizes mech-anistically significant cells and places emerging diseases into a systems immunology context for comparison to well-studied immune changes.
ER  - 

TY  - JOUR
M3  - Note
Y1  - 2021
VL  - 40
IS  - Special Issue
SP  - 221
EP  - 227
SN  - 0326-2383
JF  - Latin American Journal of Pharmacy
JO  - Lat. Am. J. Pharm.
UR  - https://www.embase.com/search/results?subaction=viewrecord&id=L2015721955&from=export
U2  - L2015721955
DB  - Embase
U3  - 2022-02-28
U4  - 2022-03-07
LK  - https://search.library.berkeley.edu/openurl/01UCS_BER/01UCS_BER:UCB?sid=EMBASE&sid=EMBASE&issn=03262383&id=doi:&atitle=In+Silico+Identification+of+Potential+Inhibitors+for+Streptococcus+mutans+Signal+Peptidase+I+Using+Structure-Based+Drug+Design&stitle=Lat.+Am.+J.+Pharm.&title=Latin+American+Journal+of+Pharmacy&volume=40&issue=Special+Issue&spage=221&epage=227&aulast=Al-Khafaji&aufirst=Zahra+M.&auinit=Z.M.&aufull=Al-Khafaji+Z.M.&coden=&isbn=&pages=221-227&date=2021&auinit1=Z&auinitm=M
A1  - Al-Khafaji, Z.M.
A1  - Mahmood, S.B.
A1  - Mahmood, A.B.
M1  - (Al-Khafaji Z.M., zahranasserk@gmail.com) Institute of Genetic Engineering and Biotechnology for Postgraduate Studies, University of Baghdad, Iraq
M1  - (Mahmood S.B.) Dentistry Dept., Dijla College University, Baghdad, Iraq
M1  - (Mahmood A.B.) Ministry of Agriculture, Veterinary Directorate, Baghdad Veterinary Hospital, Al-Dora Hospital, Iraq
AD  - Z.M. Al-Khafaji, Institute of Genetic Engineering and Biotechnology for Postgraduate Studies, University of Baghdad, Iraq
T1  - In Silico Identification of Potential Inhibitors for Streptococcus mutans Signal Peptidase I Using Structure-Based Drug Design
LA  - English
KW  - ligand
KW  - signal peptidase I
KW  - bacterial growth
KW  - binding affinity
KW  - carcinogenicity
KW  - cell survival
KW  - cell viability
KW  - chemical interaction
KW  - computer model
KW  - crystallography
KW  - dental caries
KW  - drug design
KW  - drug formulation
KW  - drug structure
KW  - molecular docking
KW  - mouth cavity
KW  - nonhuman
KW  - note
KW  - nuclear magnetic resonance
KW  - Streptococcus mutans
KW  - systematic review
N2  - Streptococcus mutans is considered the most virulent bacteria in the mouth cavity; it is accused of teeth caries and mouth carcinogenicity. It uses signal peptidase I to export its preproteins to the mouth cavity. This study was carried out to find inhibitors to this enzyme since it is vital for bacterial growth and survival. Structure-based drug design (SBDD) was used to find the inhibitory ligands, two ligands were obtained from the Food database and 10 ligands from a special database (diverse Lib database), these ligands passed different filtration steps, they docked with target protein at considerable binding affinity, and with different chemical interactions.
ER  - 

TY  - JOUR
M3  - Conference Abstract
Y1  - 2021
VL  - 8
SP  - 7
SN  - 2345-5829
JF  - Frontiers in Biomedical Technologies
JO  - Front. Biomed. Technol.
UR  - https://www.embase.com/search/results?subaction=viewrecord&id=L642264924&from=export
U2  - L642264924
DB  - Embase
U4  - 2023-09-20
LK  - https://search.library.berkeley.edu/openurl/01UCS_BER/01UCS_BER:UCB?sid=EMBASE&sid=EMBASE&issn=23455829&id=doi:&atitle=Application+of+Artificial+Intelligence+in+Dentomaxillofacial+Imaging%3A+A+Science+Mapping+Approach&stitle=Front.+Biomed.+Technol.&title=Frontiers+in+Biomedical+Technologies&volume=8&issue=&spage=7&epage=&aulast=Tofanghchiha&aufirst=Maryam&auinit=M.&aufull=Tofanghchiha+M.&coden=&isbn=&pages=7-&date=2021&auinit1=M&auinitm=
A1  - Tofanghchiha, M.
A1  - Karagah, A.
A1  - Kolahi, J.
M1  - (Tofanghchiha M.; Karagah A., aida_karagah@yahoo.com) Department of Oral and Maxillofacial Radiology, Dental Caries Prevention Research Center, Qazvin University of Medical Sciences, Qazvin, Iran
M1  - (Karagah A., aida_karagah@yahoo.com) Department of Oral and Maxillofacial Surgery, Dental Caries Prevention Research Center, Qazvin University of Medical Sciences, Qazvin, Iran
M1  - (Kolahi J.) Independent Research Scientist, Founder of Dental Hypotheses, Isfahan, Iran
AD  - A. Karagah, Department of Oral and Maxillofacial Radiology, Dental Caries Prevention Research Center, Qazvin University of Medical Sciences, Qazvin, Iran
T1  - Application of Artificial Intelligence in Dentomaxillofacial Imaging: A Science Mapping Approach
LA  - English
KW  - endogenous compound
KW  - protein c jun
KW  - artificial intelligence
KW  - bibliometrics
KW  - clinical practice
KW  - computer assisted diagnosis
KW  - conference abstract
KW  - convolutional neural network
KW  - deep learning
KW  - digital imaging
KW  - human
KW  - interdisciplinary research
KW  - machine learning
KW  - network analysis
KW  - panoramic radiography
KW  - preclinical study
KW  - radiologist
KW  - radiology
KW  - reliability
KW  - Scopus
KW  - software
KW  - systematic review
KW  - workflow
KW  - writing
N2  - Background: Artificial intelligence has recently been applied to radiographic images in the field of dentistry, especially Oral and Maxillofacial (OMF) radiology. Radiological imaging diagnosis plays important roles in clinical patient management. Artificial intelligence is recently gaining wide attention for its high performance in recognizing images. Recent researches on artificial intelligence in OMF radiology have mainly used convolutional neural networks, which can perform image classification, detection, segmentation, registration, generation, and refinement. The aim of this study is a brief report on the use of artificial intelligence in recent research in various fields of oral and maxillofacial imaging. Materials and Methods: Scopus database was searched in Jun 10, 2021 with the following query TITLE-ABS-KEY (( machine learning OR deep learning ) AND image) AND SUBJAREA(DENT). Bibliometric data of 91 results analyzed via VOSviewer software using author keyword co-occurrence, co-citation and co-authorship network analysis. Results: convolutional neural network, digital imaging/radiology and panoramic radiography were the hottest topics. dentomaxillofac radiol, sci rep and angle orthod had the most influence on the network. Among authors ariji e., ariji y. and fukuda m. had the most influence on the network. Conclusion: Due to the high performance of deep learning in image recognition tasks, the application of this technology to radiological imaging is increasing. With the development of artificial intelligence, it can be predictable to change clinical practice by helping radiologists practice with better performance, greater reliability, and enhanced workflow for more appropriate recommendations. Development of automatic diagnosis systems, the establishment of treatment plans, and the fabrication of treatment tools could be the other outcomes for this technology. OMF radiologists will play a key role in the development of artificial intelligence applications in this field. Therefore, we suggest interdisciplinary research in related sciences in the country to be supported by research centers and research institutes. And thus we can benefit from new technologies and researchers in engineering sciences in the clinical and preclinical fields.
ER  - 

TY  - JOUR
M3  - Review
Y1  - 2020
VL  - 9
IS  - 11
SP  - 1
EP  - 13
SN  - 2077-0383
JF  - Journal of Clinical Medicine
JO  - J. Clin. Med.
UR  - https://www.embase.com/search/results?subaction=viewrecord&id=L2005411396&from=export
U2  - L2005411396
DB  - Embase
U3  - 2020-11-11
U4  - 2020-12-22
L2  - http://dx.doi.org/10.3390/jcm9113579
DO  - 10.3390/jcm9113579
LK  - https://search.library.berkeley.edu/openurl/01UCS_BER/01UCS_BER:UCB?sid=EMBASE&sid=EMBASE&issn=20770383&id=doi:10.3390%2Fjcm9113579&atitle=Dental+caries+diagnosis+and+detection+using+neural+networks%3A+A+systematic+review&stitle=J.+Clin.+Med.&title=Journal+of+Clinical+Medicine&volume=9&issue=11&spage=1&epage=13&aulast=Prados-Privado&aufirst=Mar%C3%ADa&auinit=M.&aufull=Prados-Privado+M.&coden=&isbn=&pages=1-13&date=2020&auinit1=M&auinitm=
A1  - Prados-Privado, M.
A1  - Villalón, J.G.
A1  - Martínez-Martínez, C.H.
A1  - Ivorra, C.
A1  - Prados-Frutos, J.C.
M1  - (Prados-Privado M., maria.prados@uah.es; Villalón J.G., javier.villalon@asisadental.com; Ivorra C., juancarlos.prados@urjc.es) Asisa Dental, Research Department, C/José Abascal, 32, Madrid, Spain
M1  - (Prados-Privado M., maria.prados@uah.es) Department of Signal Theory and Communications, Higher Polytechnic School, Universidad de Alcala de Henares, Ctra, Madrid-Barcelona, Km. 33,600, Alcala de Henares, Spain
M1  - (Prados-Privado M., maria.prados@uah.es; Prados-Frutos J.C., carlos.martinez@asisa.es) IDIBO GROUP (Group of High-Performance Research, Development and Innovation in Dental Biomaterials of Rey Juan Carlos University), Avenida de Atenas s/n, Alcorcon, Spain
M1  - (Martínez-Martínez C.H., carlos.ivorra@asisadental.com) Faculty of Medicine, Universidad Complutense de Madrid, Plaza de Ramón y Cajal, s/n, Madrid, Spain
M1  - (Prados-Frutos J.C., carlos.martinez@asisa.es) Department of Medical Specialties and Public Health, Faculty of Health Sciences, Universidad Rey Juan Carlos, Avenida de Atenas, Alcorcon, Spain
AD  - M. Prados-Privado, Asisa Dental, Research Department, C/José Abascal, 32, Madrid, Spain
AD  - M. Prados-Privado, Department of Signal Theory and Communications, Higher Polytechnic School, Universidad de Alcala de Henares, Ctra, Madrid-Barcelona, Km. 33,600, Alcala de Henares, Spain
AD  - M. Prados-Privado, IDIBO GROUP (Group of High-Performance Research, Development and Innovation in Dental Biomaterials of Rey Juan Carlos University), Avenida de Atenas s/n, Alcorcon, Spain
T1  - Dental caries diagnosis and detection using neural networks: A systematic review
LA  - English
KW  - intraoral camera
KW  - X ray film
KW  - artificial intelligence
KW  - artificial neural network
KW  - computer assisted diagnosis
KW  - data base
KW  - dental caries
KW  - diagnostic accuracy
KW  - human
KW  - molar tooth
KW  - panoramic radiography
KW  - premolar tooth
KW  - review
KW  - systematic review
KW  - tooth radiography
KW  - transillumination
N2  - Dental caries is the most prevalent dental disease worldwide, and neural networks and artificial intelligence are increasingly being used in the field of dentistry. This systematic review aims to identify the state of the art of neural networks in caries detection and diagnosis. A search was conducted in PubMed, Institute of Electrical and Electronics Engineers (IEEE) Xplore, and ScienceDirect. Data extraction was performed independently by two reviewers. The quality of the selected studies was assessed using the Cochrane Handbook tool. Thirteen studies were included. Most of the included studies employed periapical, near-infrared light transillumination, and bitewing radiography. The image databases ranged from 87 to 3000 images, with a mean of 669 images. Seven of the included studies labeled the dental caries in each image by experienced dentists. Not all of the studies detailed how caries was defined, and not all detailed the type of carious lesion detected. Each study included in this review used a different neural network and different outcome metrics. All this variability complicates the conclusions that can be made about the reliability or not of a neural network to detect and diagnose caries. A comparison between neural network and dentist results is also necessary.
ER  - 

TY  - JOUR
M3  - Review
Y1  - 2020
VL  - 59
IS  - 11
SP  - 1320
EP  - 1331
SN  - 1365-4632
SN  - 0011-9059
JF  - International Journal of Dermatology
JO  - Int. J. Dermatol.
UR  - https://www.embase.com/search/results?subaction=viewrecord&id=L2005561963&from=export
U2  - L2005561963
C5  - 32662887
DB  - Embase
DB  - Medline
U3  - 2020-07-22
U4  - 2020-07-22
L2  - http://dx.doi.org/10.1111/ijd.15015
DO  - 10.1111/ijd.15015
LK  - https://search.library.berkeley.edu/openurl/01UCS_BER/01UCS_BER:UCB?sid=EMBASE&sid=EMBASE&issn=13654632&id=doi:10.1111%2Fijd.15015&atitle=The+efficacy+and+safety+of+treatments+for+infantile+hemangiomas%3A+a+Bayesian+network+meta-analysis&stitle=Int.+J.+Dermatol.&title=International+Journal+of+Dermatology&volume=59&issue=11&spage=1320&epage=1331&aulast=Yang&aufirst=Hao&auinit=H.&aufull=Yang+H.&coden=IJDEB&isbn=&pages=1320-1331&date=2020&auinit1=H&auinitm=
A1  - Yang, H.
A1  - Hu, D.-L.
A1  - Xuan, X.-X.
A1  - Chen, J.-J.
A1  - Xu, S.
A1  - Wu, X.-J.
A1  - Zhang, H.
A1  - Shu, Q.
A1  - Guo, X.-D.
M1  - (Yang H.; Xuan X.-X.; Zhang H.) Zhejiang University School of Medicine, Hangzhou, China
M1  - (Yang H.; Hu D.-L.; Chen J.-J.; Xu S.; Wu X.-J.; Zhang H.; Guo X.-D., guoxiaodong@zju.edu.cn) Department of Pediatric Surgery, Zhejiang University Jinhua Hospital, Jinhua, China
M1  - (Yang H.; Xuan X.-X.; Zhang H.; Shu Q.) Children's Hospital, Zhejiang University School of Medicine, Hangzhou, China
M1  - (Xuan X.-X.; Shu Q.) National Clinical Research Center for Child Health, Hangzhou, China
AD  - X.-D. Guo, Department of Pediatric Surgery, Zhejiang University Jinhua Hospital, Jinhua, China
T1  - The efficacy and safety of treatments for infantile hemangiomas: a Bayesian network meta-analysis
LA  - English
KW  - captopril
KW  - prednisolone
KW  - propranolol
KW  - timolol
KW  - triamcinolone
KW  - Bayesian network
KW  - bradycardia
KW  - bronchiolitis
KW  - capillary hemangioma
KW  - Cushing syndrome
KW  - Cushingoid syndrome
KW  - dental caries
KW  - depigmentation
KW  - depressed blood pressure
KW  - diarrhea
KW  - somnolence
KW  - drug efficacy
KW  - drug safety
KW  - drug tolerance
KW  - dyspnea
KW  - faintness
KW  - gastrointestinal symptom
KW  - growth disorder
KW  - human
KW  - hyperpigmentation
KW  - hypertension
KW  - hypopigmentation
KW  - hypotension
KW  - insomnia
KW  - lethargy
KW  - loss of appetite
KW  - meta analysis
KW  - patient participation
KW  - quality control
KW  - randomized controlled trial (topic)
KW  - review
KW  - risk assessment
KW  - skin atrophy
KW  - skin exfoliation
KW  - sleep disorder
KW  - Streptococcus infection
KW  - systematic review
KW  - treatment outcome
KW  - treatment response
KW  - ulcer
KW  - viral gastroenteritis
KW  - viral respiratory tract infection
KW  - visual disorder
KW  - vomiting
N2  - Whether infantile hemangiomas (IHs) need to be treated and which treatment should be preferred are still controversial. We aimed to compare and rank the treatments and identify the optimal treatment for IHs. We searched PubMed, EMBASE, the Cochrane Library, Web of Science, and other sources for randomized controlled trials up to August 2019. We included trials comparingdifferent treatments and reported response or adverse events rate in IH patients. Two reviewers independently evaluated studies by specific criteria and extracted data. We assessed the risk of bias with the Cochrane risk of bias tool. Random-effects were performed for pair-to-pair and Bayesian framework network meta-analyses. The primary outcomes were efficacy and safety. We deemed 20 studies eligible, including 1149 participants and eight interventions. For efficacy, oral propranolol and topical propranolol/timolol were better than observation/placebo (OR, 95% CrI: 17.05, 4.02–94.94; 9.72, 1.91–59.08). For safety, topical propranolol/timolol was significantly better tolerated than oral propranolol (0.05, 0.001–0.66). Cluster analysis demonstrated oral propranolol was the most effective treatment for IHs, while topical propranolol/timolol showed high efficacy and the highest safety. Laser, intralesional propranolol or glucocorticoid, oral glucocorticoid, or captopril had significantly lower priority than oral propranolol or topical propranolol/timolol considering both efficacy and safety. The quality of evidence was rated as moderate or low in most comparisons. This network meta-analysis found topical beta-blockers had the potential to be the most preferable and beneficial option for IHs in consideration of both efficacy and safety.
ER  - 

TY  - JOUR
M3  - Conference Abstract
Y1  - 2020
VL  - 41
IS  - SUPPL 2
SP  - 2897
SN  - 1522-9645
JF  - European Heart Journal
JO  - Eur. Heart J.
UR  - https://www.embase.com/search/results?subaction=viewrecord&id=L634166236&from=export
U2  - L634166236
DB  - Embase
U4  - 2021-02-18
L2  - http://dx.doi.org/10.1093/ehjci/ehaa946.2897
DO  - 10.1093/ehjci/ehaa946.2897
LK  - https://search.library.berkeley.edu/openurl/01UCS_BER/01UCS_BER:UCB?sid=EMBASE&sid=EMBASE&issn=15229645&id=doi:10.1093%2Fehjci%2Fehaa946.2897&atitle=Artificial+neural+networks+to+compare+the+contribution+of+basic+clinical+factors%2C+ESC+SCORE%2C+and+multidimensional+risk+factors+for+cardiovascular+event+prediction+performance%3A+An+observational+study&stitle=Eur.+Heart+J.&title=European+Heart+Journal&volume=41&issue=SUPPL+2&spage=2897&epage=&aulast=Kim&aufirst=K.&auinit=K.&aufull=Kim+K.&coden=&isbn=&pages=2897-&date=2020&auinit1=K&auinitm=
A1  - Kim, K.
A1  - Park, S.M.
M1  - (Kim K.) Seoul National University, Department of Biomedical Sciences, Seoul, South Korea
M1  - (Park S.M.) Seoul National University Hospital, Department of Family Medicine, Seoul, South Korea
AD  - K. Kim, Seoul National University, Department of Biomedical Sciences, Seoul, South Korea
T1  - Artificial neural networks to compare the contribution of basic clinical factors, ESC SCORE, and multidimensional risk factors for cardiovascular event prediction performance: An observational study
LA  - English
KW  - corticosteroid
KW  - neuroleptic agent
KW  - adult
KW  - age
KW  - area under the curve
KW  - artificial neural network
KW  - atrial fibrillation
KW  - body mass
KW  - cardiology
KW  - cholesterol blood level
KW  - chronic kidney failure
KW  - cigarette smoking
KW  - conference abstract
KW  - controlled study
KW  - coronary risk
KW  - demography
KW  - dental caries
KW  - dental health
KW  - family history
KW  - female
KW  - health data
KW  - human
KW  - lifestyle
KW  - male
KW  - middle aged
KW  - national health insurance
KW  - observational study
KW  - prediction
KW  - retina vein occlusion
KW  - risk assessment
KW  - risk factor
KW  - systematic review
KW  - systolic blood pressure
N2  - Background/Introduction: Despite the recent increase in the availability of different data sources that can be used for prediction models for cardiovascular disease (CVD), it remains unclear to what extent such data could contribute to improving performance of the models in data-driven cardiovascular research. Purpose: To compare the contribution of different data types in basic clinical factors, the European Society of Cardiology Systematic Coronary Risk Evaluation (ESC SCORE), and multidimensional risk factors for CVD prediction performance of artificial neural networks (ANN) using the relevant input features derived from a large-scale medical claims database. Methods:We abstracted data through the National Health Insurance Sharing Service and collected information on 258,896 middle-aged individuals free of CVD at baseline (2009-2010) who were followed up for incident CVD until 2013. Multidimensional risk factors identifiable from the database were chosen from a systematic review of published articles. Input features in ANN were classified as follows: basic clinical factors (age, sex, and body mass index), ESC SCORE (age, sex, total cholesterol, systolic blood pressure, and cigarette smoking), and multidimensional risk factors (sociodemographic, lifestyle behavior, underlying medical conditions, dental health, medication use, etc). The data were partitioned into the training and test sets with 7:3 ratio and the performance of each ANN model was evaluated with area under the curve (AUC). Results: The ANN model with multidimensional risk factors had higher prediction performance (AUC: 0.692) compared to the models with basic clinical factors (AUC: 0.671) and ESC SCORE (AUC: 0.684). Within the multidimensional risk factors, atrial fibrillation, family history, chronic kidney disease, retinal vein occlusion, dental caries, antipsychotics, and corticosteroid use were some of the strong predictors. However, adding multidimensional risk factors only showed marginal improvement (increase in 1.17% of AUC) compared with the ESC SCORE model. Conclusions: Adding multidimensional risk factors as input features in the ANN only showed marginal improvement in the CVD prediction performance. When assessing cardiovascular risk from the large-scale healthcare data, variables included in the ESC SCORE should primarily be considered in the model. (Table Presented) .
ER  - 

TY  - JOUR
M3  - Article
Y1  - 2019
VL  - 98
IS  - 21
SN  - 1536-5964
SN  - 0025-7974
JF  - Medicine (United States)
JO  - Medicine
UR  - https://www.embase.com/search/results?subaction=viewrecord&id=L2018732786&from=export
U2  - L2018732786
C5  - 31124977
DB  - Embase
DB  - Medline
U3  - 2022-06-20
L2  - http://dx.doi.org/10.1097/MD.0000000000015796
DO  - 10.1097/MD.0000000000015796
LK  - https://search.library.berkeley.edu/openurl/01UCS_BER/01UCS_BER:UCB?sid=EMBASE&sid=EMBASE&issn=15365964&id=doi:10.1097%2FMD.0000000000015796&atitle=KEGG-expressed+genes+and+pathways+in+intervertebral+disc+degeneration%3A+Protocol+for+a+systematic+review+and+data+mining&stitle=Medicine&title=Medicine+%28United+States%29&volume=98&issue=21&spage=&epage=&aulast=Mo&aufirst=Sen&auinit=S.&aufull=Mo+S.&coden=MEDIA&isbn=&pages=-&date=2019&auinit1=S&auinitm=
A1  - Mo, S.
A1  - Liu, C.
A1  - Chen, L.
A1  - Ma, Y.
A1  - Liang, T.
A1  - Xue, J.
A1  - Zeng, H.
A1  - Zhan, X.
M1  - (Mo S.; Liu C.; Chen L.; Ma Y.; Liang T.; Xue J.; Zeng H.; Zhan X., 3cstar@163.com) Spine and Osteopathy Ward, First Affiliated Hospital of Guangxi Medical University, Guangxi, Nanning, China
AD  - X. Zhan, Spine and Osteopathy Ward, First Affiliated Hospital of Guangxi Medical University, No. 6 Shuangyong Road, Guangxi, Nanning, China
T1  - KEGG-expressed genes and pathways in intervertebral disc degeneration: Protocol for a systematic review and data mining
LA  - English
KW  - article
KW  - bioinformatics
KW  - bioinformatics software
KW  - cell adhesion
KW  - cell organelle
KW  - data mining
KW  - DNA microarray
KW  - endocytosis
KW  - extracellular matrix
KW  - focal adhesion
KW  - gene expression
KW  - genetic marker
KW  - genetic transcription
KW  - hippo signaling
KW  - human
KW  - intervertebral disk degeneration
KW  - KEGG
KW  - malignant neoplasm
KW  - metabolism
KW  - microarray analysis
KW  - nonsense mediated mRNA decay
KW  - pathway analysis
KW  - Pi3K/Akt signaling
KW  - protein modification
KW  - protein protein interaction
KW  - protein targeting
KW  - signal transduction
KW  - spliceosome
KW  - systematic review
KW  - translation initiation
KW  - virus transcription
KW  - Wnt signaling
KW  - biological marker
KW  - cell protein
KW  - endogenous compound
KW  - heat shock protein 72
KW  - heat shock protein 90 alpha
KW  - messenger RNA
KW  - microRNA
KW  - neurotrophin
KW  - nitrogen derivative
KW  - protein tyrosine kinase A
KW  - proteoglycan
KW  - replication factor C
KW  - ribosome RNA
N2  - miRNAs and genes play significant roles in the etiology and pathogenesis of intervertebral disc degeneration (IDD). This study aimed to identify aberrantly expressed miRNAs, genes, and pathways in IDD through a comprehensive bioinformatics analysis. Data of miRNAs expression microarrays (GSE63492) and genes microarrays (GSE23130) were obtained from GEO database. Similarly, aberrantly expressed miRNAs and genes were obtained using GEO2R. In addition, functional and enrichment analyses of selected miRNAs and genes were performed using the DAVID database. Meanwhile, protein-protein interaction (PPI) network was constructed using STRING, and then visualized in Cytoscape. A total of 98 upregulated miRNAs were identified. They were enriched in biological processes of response to organelle, ion binding, cellular nitrogen compound metabolic process, biosynthetic process, small molecule metabolic process, cellular protein modification process, catabolic process, molecular function, neurotrophin TRK receptor signaling pathway, and protein complex. In addition, 1405 high expression protein genes were detected. It indicated enrichment in biological processes, such as translational initiation, nonsense-mediated decay, viral transcription, cell-cell adhesion, rRNA processing, translation, RP-dependent cotranslational protein targeting to membrane, nuclear-transcribed mRNA catabolic process, regulation of mRNA stability, and mRNA splicing via spliceosome and extracellular matrix organization. In addition, pathway analysis exhibited the common enrichment in focal adhesion, Hippo signaling pathway, ECM-receptor interaction, Wnt signaling pathway, PI3K-Akt signaling pathway, endocytosis, proteoglycans in cancer, and so on. The top 10 central genes of PPI network were POTEE, PPP2CA, RPL17, HSP90AA1, POTEF, RPL13A, ACTB, RPL18, RPS24, and HSPA1A. In conclusion, our research proposed abnormally expressed miRNAs, genes, and pathways in IDD through bioinformatics methods, which may provide new insights into the pathogenesis of IDD. Thus, the Hub gene involving POTEE, PPP2CA, RPL17, HSP90AA1, POTEF, RPL13A, ACTB, RPL18, RPS24, and HSPA1A may be biomarkers for accurate diagnosis and treatment of IDD in the future.
ER  - 

TY  - JOUR
M3  - Article
Y1  - 2018
VL  - 75
IS  - 2
SP  - 471
EP  - 480
SN  - 1878-7452
SN  - 1931-7204
JF  - Journal of Surgical Education
JO  - J. Surg. Educ.
UR  - https://www.embase.com/search/results?subaction=viewrecord&id=L618019330&from=export
U2  - L618019330
C5  - 28843958
DB  - Embase
DB  - Medline
U3  - 2017-09-01
U4  - 2018-12-21
L2  - http://dx.doi.org/10.1016/j.jsurg.2017.08.002
DO  - 10.1016/j.jsurg.2017.08.002
LK  - https://search.library.berkeley.edu/openurl/01UCS_BER/01UCS_BER:UCB?sid=EMBASE&sid=EMBASE&issn=18787452&id=doi:10.1016%2Fj.jsurg.2017.08.002&atitle=Avoiding+Surgical+Skill+Decay%3A+A+Systematic+Review+on+the+Spacing+of+Training+Sessions&stitle=J.+Surg.+Educ.&title=Journal+of+Surgical+Education&volume=75&issue=2&spage=471&epage=480&aulast=Cecilio-Fernandes&aufirst=Dario&auinit=D.&aufull=Cecilio-Fernandes+D.&coden=&isbn=&pages=471-480&date=2018&auinit1=D&auinitm=
A1  - Cecilio-Fernandes, D.
A1  - Cnossen, F.
A1  - Jaarsma, D.A.D.C.
A1  - Tio, R.A.
M1  - (Cecilio-Fernandes D., d.cecilio.fernandes@umcg.nl; Jaarsma D.A.D.C.; Tio R.A.) Center for Education Development and Research in Health Professions (CEDAR), University Medical Center Groningen, University of Groningen, Groningen, Netherlands
M1  - (Cnossen F.) Institute of Artificial Intelligence and Cognitive Engineering, University of Groningen, Groningen, Netherlands
M1  - (Tio R.A.) Department of Cardiology, University Medical Center Groningen, University of Groningen, Groningen, Netherlands
AD  - D. Cecilio-Fernandes, Center for Education Development and Research in Health Professions (CEDAR), University Medical Center Groningen, University of Groningen, Antonius Deusinglaan 1, FC40, 9713 AV, Groningen, Netherlands
T1  - Avoiding Surgical Skill Decay: A Systematic Review on the Spacing of Training Sessions
LA  - English
KW  - article
KW  - blood vessel shunt
KW  - end to side anastomosis
KW  - human
KW  - laparoscopic surgery
KW  - microvascular surgery
KW  - motor performance
KW  - overlearning
KW  - priority journal
KW  - professional competence
KW  - professional development
KW  - professional practice
KW  - psychological theory
KW  - simulation training
KW  - skill retention
KW  - space
KW  - surgical training
KW  - suture technique
KW  - systematic review
N2  - Objective: Spreading training sessions over time instead of training in just 1 session leads to an improvement of long-term retention for factual knowledge. However, it is not clear whether this would also apply to surgical skills. Thus, we performed a systematic review to find out whether spacing training sessions would also improve long-term retention of surgical skills. Design: We searched the Medline, PsycINFO, Embase, Eric, and Web of Science online databases. We only included articles that were randomized trials with a sample of medical trainees acquiring surgical motor skills in which the spacing effect was reported. The quality and bias of the articles were assessed using the Cochrane Collaboration's risk of bias assessment tool. Results: With respect to the spacing effect, 1955 articles were retrieved. After removing duplicates and articles that did not meet the inclusion criteria, 11 articles remained. The overall quality of the experiments was “moderate.” Trainees in the spaced condition scored higher in a retention test than students in the massed condition. Conclusions: Our systematic review showed evidence that spacing training sessions improves long-term surgical skills retention when compared to massed practice. However, the optimal gap between the re-study sessions is unclear.
ER  - 

TY  - JOUR
M3  - Review
Y1  - 2017
VL  - 91
SP  - 23
EP  - 30
SN  - 1878-5921
SN  - 0895-4356
JF  - Journal of Clinical Epidemiology
JO  - J. Clin. Epidemiol.
UR  - https://www.embase.com/search/results?subaction=viewrecord&id=L618234123&from=export
U2  - L618234123
C5  - 28912002
DB  - Embase
DB  - Medline
U3  - 2017-09-14
U4  - 2020-10-08
L2  - http://dx.doi.org/10.1016/j.jclinepi.2017.08.010
DO  - 10.1016/j.jclinepi.2017.08.010
LK  - https://search.library.berkeley.edu/openurl/01UCS_BER/01UCS_BER:UCB?sid=EMBASE&sid=EMBASE&issn=18785921&id=doi:10.1016%2Fj.jclinepi.2017.08.010&atitle=Living+systematic+review%3A+1.+Introduction%E2%80%94the+why%2C+what%2C+when%2C+and+how&stitle=J.+Clin.+Epidemiol.&title=Journal+of+Clinical+Epidemiology&volume=91&issue=&spage=23&epage=30&aulast=Elliott&aufirst=Julian+H.&auinit=J.H.&aufull=Elliott+J.H.&coden=JCEPE&isbn=&pages=23-30&date=2017&auinit1=J&auinitm=H
A1  - Elliott, J.H.
A1  - Synnot, A.
A1  - Turner, T.
A1  - Simmonds, M.
A1  - Akl, E.A.
A1  - McDonald, S.
A1  - Salanti, G.
A1  - Meerpohl, J.
A1  - MacLehose, H.
A1  - Hilton, J.
A1  - Tovey, D.
A1  - Shemilt, I.
A1  - Thomas, J.
A1  - Agoritsas, T.
A1  - Perron, C.
A1  - Hodder, R.
A1  - Pestridge, C.
A1  - Albrecht, L.
A1  - Horsley, T.
A1  - Platt, J.
A1  - Armstrong, R.
A1  - Nguyen, P.H.
A1  - Plovnick, R.
A1  - Arno, A.
A1  - Ivers, N.
A1  - Quinn, G.
A1  - Au, A.
A1  - Johnston, R.
A1  - Rada, G.
A1  - Bagg, M.
A1  - Jones, A.
A1  - Ravaud, P.
A1  - Boden, C.
A1  - Kahale, L.
A1  - Richter, B.
A1  - Boisvert, I.
A1  - Keshavarz, H.
A1  - Ryan, R.
A1  - Brandt, L.
A1  - Kolakowsky-Hayner, S.A.
A1  - Salama, D.
A1  - Brazinova, A.
A1  - Nagraj, S.K.
A1  - Buchbinder, R.
A1  - Lasserson, T.
A1  - Santaguida, L.
A1  - Champion, C.
A1  - Lawrence, R.
A1  - Santesso, N.
A1  - Chandler, J.
A1  - Les, Z.
A1  - Schünemann, H.J.
A1  - Charidimou, A.
A1  - Leucht, S.
A1  - Chou, R.
A1  - Low, N.
A1  - Sherifali, D.
A1  - Churchill, R.
A1  - Maas, A.
A1  - Siemieniuk, R.
A1  - Cnossen, M.C.
A1  - Cossi, M.-J.
A1  - Macleod, M.
A1  - Skoetz, N.
A1  - Counotte, M.
A1  - Marshall, I.
A1  - Soares-Weiser, K.
A1  - Craigie, S.
A1  - Marshall, R.
A1  - Srikanth, V.
A1  - Dahm, P.
A1  - Martin, N.
A1  - Sullivan, K.
A1  - Danilkewich, A.
A1  - García, L.M.
A1  - Danko, K.
A1  - Mavergames, C.
A1  - Taylor, M.
A1  - Donoghue, E.
A1  - Maxwell, L.J.
A1  - Thayer, K.
A1  - Dressler, C.
A1  - McAuley, J.
A1  - Egan, C.
A1  - Tritton, R.
A1  - McKenzie, J.
A1  - Tsafnat, G.
A1  - Elliott, S.A.
A1  - Tugwell, P.
A1  - Etxeandia, I.
A1  - Merner, B.
A1  - Turgeon, A.
A1  - Featherstone, R.
A1  - Mondello, S.
A1  - Foxlee, R.
A1  - Morley, R.
A1  - van Valkenhoef, G.
A1  - Garner, P.
A1  - Munafo, M.
A1  - Vandvik, P.
A1  - Gerrity, M.
A1  - Munn, Z.
A1  - Wallace, B.
A1  - Glasziou, P.
A1  - Murano, M.
A1  - Wallace, S.A.
A1  - Green, S.
A1  - Newman, K.
A1  - Watts, C.
A1  - Grimshaw, J.
A1  - Nieuwlaat, R.
A1  - Weeks, L.
A1  - Gurusamy, K.
A1  - Nikolakopoulou, A.
A1  - Weigl, A.
A1  - Haddaway, N.
A1  - Noel-Storr, A.
A1  - Wells, G.
A1  - Hartling, L.
A1  - O'Connor, A.
A1  - Wiercioch, W.
A1  - Hayden, J.
A1  - Page, M.
A1  - Wolfenden, L.
A1  - Helfand, M.
A1  - Pahwa, M.
A1  - Yepes Nuñez, J.J.
A1  - Higgins, J.
A1  - Pardo, J.P.
A1  - Yost, J.
A1  - Hill, S.
A1  - Pearson, L.
M1  - (Elliott J.H., julian.elliott@monash.edu; Synnot A.; Turner T.; McDonald S.) Cochrane Australia, School of Public Health and Preventive Medicine, Monash University, 4th Floor, 553 St Kilda Road, Melbourne, Victoria, Australia
M1  - (Elliott J.H., julian.elliott@monash.edu) Department of Infectious Diseases, Monash University and Alfred Hospital, 53 Commercial Road, Melbourne, Victoria, Australia
M1  - (Synnot A.) Centre for Health Communication and Participation, School of Psychology and Public Health, Level 4, Health Sciences 2, Science Drive, La Trobe University, Bundoora, Victoria, Australia
M1  - (Simmonds M.) Centre for Reviews and Dissemination, A/B Block, Alcuin College, University of York, York YO10 5DD, York, United Kingdom
M1  - (Akl E.A.) Department of Internal Medicine, American University of Beirut, Office Gefinor Center Block B, Beirut, Lebanon
M1  - (Akl E.A.) Department of Epidemiology and Population Health, American University of Beirut, Office Gefinor Center Block B, Beirut, Lebanon
M1  - (Akl E.A.) Department of Health Research Methods, Evidence, and Impact, McMaster University, 1280 Main Street West, Hamilton, ON, Canada
M1  - (Salanti G.) Institute of Social and Preventive Medicine, University of Bern, Finkenhubelweg 11, CH-3012, Bern, Switzerland
M1  - (Meerpohl J.) Cochrane Germany, Medical Center—University of Freiburg, Breisacher Str. 153, Freiburg, Germany
M1  - (MacLehose H.; Hilton J.; Tovey D.) Cochrane Editorial Unit, Cochrane, St Albans House, 57-59 Haymarket, London, United Kingdom
M1  - (Shemilt I.; Thomas J.) EPPI-Centre, Institute of Education, University College London, 18 Woburn Square, London, United Kingdom
M1  - (Elliott J.H., julian.elliott@monash.edu; Synnot A.; Turner T.; Simmonds M.; Akl E.A.; McDonald S.; Salanti G.; Meerpohl J.; MacLehose H.; Hilton J.; Shemilt I.; Thomas J.; Agoritsas T.; Perron C.; Hodder R.; Pestridge C.; Albrecht L.; Horsley T.; Platt J.; Armstrong R.; Nguyen P.H.; Plovnick R.; Arno A.; Ivers N.; Quinn G.; Au A.; Johnston R.; Rada G.; Bagg M.; Jones A.; Ravaud P.; Boden C.; Kahale L.; Richter B.; Boisvert I.; Keshavarz H.; Ryan R.; Brandt L.; Kolakowsky-Hayner S.A.; Salama D.; Brazinova A.; Nagraj S.K.; Buchbinder R.; Lasserson T.; Santaguida L.; Champion C.; Lawrence R.; Santesso N.; Chandler J.; Les Z.; Schünemann H.J.; Charidimou A.; Leucht S.; Chou R.; Low N.; Sherifali D.; Churchill R.; Maas A.; Siemieniuk R.; Cnossen M.C.; Cossi M.-J.; Macleod M.; Skoetz N.; Counotte M.; Marshall I.; Soares-Weiser K.; Craigie S.; Marshall R.; Srikanth V.; Dahm P.; Martin N.; Sullivan K.; Danilkewich A.; García L.M.; Danko K.; Mavergames C.; Taylor M.; Donoghue E.; Maxwell L.J.; Thayer K.; Dressler C.; McAuley J.; Egan C.; Tritton R.; McKenzie J.; Tsafnat G.; Elliott S.A.; Tugwell P.; Etxeandia I.; Merner B.; Turgeon A.; Featherstone R.; Mondello S.; Foxlee R.; Morley R.; van Valkenhoef G.; Garner P.; Munafo M.; Vandvik P.; Gerrity M.; Munn Z.; Wallace B.; Glasziou P.; Murano M.; Wallace S.A.; Green S.; Newman K.; Watts C.; Grimshaw J.; Nieuwlaat R.; Weeks L.; Gurusamy K.; Nikolakopoulou A.; Weigl A.; Haddaway N.; Noel-Storr A.; Wells G.; Hartling L.; O'Connor A.; Wiercioch W.; Hayden J.; Page M.; Wolfenden L.; Helfand M.; Pahwa M.; Yepes Nuñez J.J.; Higgins J.; Pardo J.P.; Yost J.; Hill S.; Pearson L.)
M1  - ()
T1  - Living systematic review: 1. Introduction—the why, what, when, and how
LA  - English
KW  - decision making
KW  - human
KW  - machine learning
KW  - medical research
KW  - peer review
KW  - policy
KW  - priority journal
KW  - protocol compliance
KW  - publication
KW  - publishing
KW  - review
KW  - statistical analysis
KW  - systematic review (topic)
KW  - validity
N2  - Systematic reviews are difficult to keep up to date, but failure to do so leads to a decay in review currency, accuracy, and utility. We are developing a novel approach to systematic review updating termed “Living systematic review” (LSR): systematic reviews that are continually updated, incorporating relevant new evidence as it becomes available. LSRs may be particularly important in fields where research evidence is emerging rapidly, current evidence is uncertain, and new research may change policy or practice decisions. We hypothesize that a continual approach to updating will achieve greater currency and validity, and increase the benefits to end users, with feasible resource requirements over time.
ER  - 

TY  - JOUR
M3  - Article
Y1  - 2016
VL  - 104
SP  - 262
EP  - 271
SN  - 1879-2448
SN  - 0043-1354
JF  - Water Research
JO  - Water Res.
UR  - https://www.embase.com/search/results?subaction=viewrecord&id=L611680149&from=export
U2  - L611680149
C5  - 27543910
DB  - Embase
DB  - Medline
U3  - 2016-08-24
U4  - 2019-05-14
L2  - http://dx.doi.org/10.1016/j.watres.2016.08.005
DO  - 10.1016/j.watres.2016.08.005
LK  - https://search.library.berkeley.edu/openurl/01UCS_BER/01UCS_BER:UCB?sid=EMBASE&sid=EMBASE&issn=18792448&id=doi:10.1016%2Fj.watres.2016.08.005&atitle=Bayesian+meta-analysis+to+synthesize+decay+rate+constant+estimates+for+common+fecal+indicator+bacteria&stitle=Water+Res.&title=Water+Research&volume=104&issue=&spage=262&epage=271&aulast=Brooks&aufirst=Lauren+E.&auinit=L.E.&aufull=Brooks+L.E.&coden=WATRA&isbn=&pages=262-271&date=2016&auinit1=L&auinitm=E
A1  - Brooks, L.E.
A1  - Field, K.G.
M1  - (Brooks L.E., brooksla@onid.orst.edu; Field K.G., kate.field@oregonstate.edu) Oregon State University, Department of Microbiology, Oregon State University, 226 Nash Hall, Corvallis, OR, United States
AD  - K.G. Field, Oregon State University, Department of Microbiology, Oregon State University, 226 Nash Hall, Corvallis, OR, United States
T1  - Bayesian meta-analysis to synthesize decay rate constant estimates for common fecal indicator bacteria
LA  - English
KW  - fresh water
KW  - salt water
KW  - article
KW  - Bacteroides
KW  - Bayesian learning
KW  - controlled study
KW  - decay rate constant
KW  - Enterococcus
KW  - Escherichia coli
KW  - genetic marker
KW  - light
KW  - low temperature
KW  - microbial degradation
KW  - nonhuman
KW  - predictor variable
KW  - priority journal
KW  - rate constant
KW  - ruminant
KW  - salinity
KW  - statistical model
KW  - water quality
N2  - For decades, fecal indicator bacteria have been used as proxies to quantitatively estimate fecal loading into water bodies. Widely used cultured indicators (e.g. Escherichia coli and Enterococcus spp.) and more recently developed genetic markers are well studied, but their decay in the environment is still poorly understood. We used Hierarchical Bayesian Linear Modeling to conduct a series of meta-analyses using published decay rate constant estimates, to synthesize findings into pooled estimates and identify gaps in the data preventing reliable estimates. In addition to the meta-analysis assuming all estimates come from the same population, meta-regressions including covariates believed to contribute to decay were fit and used to provided synthesized estimates for specific combinations of significant variables. Additionally, statements regarding the significance of variables across studies were made using the 95% confidence interval for meta-regression coefficients. These models were used to construct a mean decay rate constant estimate as well as credible intervals for the mean and the distribution of all likely data points. While synthesized estimates for each targeted indicator bacteria were developed, the amount of data available varied widely for each target, as did the predictive power of the models as determined by testing with additional data not included in the modeling. Temperature was found to be significant for all selected indicators, while light was found to be significant only for culturable indicators. Results from the models must be interpreted with caution, as they are based only on the data available, which may not be representative of decay in other scenarios.
ER  - 

TY  - JOUR
M3  - Article
Y1  - 2016
VL  - 388
IS  - 10053
SP  - 1545
EP  - 1602
SN  - 1474-547X
SN  - 0140-6736
JF  - The Lancet
JO  - Lancet
UR  - https://www.embase.com/search/results?subaction=viewrecord&id=L613102406&from=export
U2  - L613102406
C5  - 27733282
DB  - Embase
DB  - Medline
U3  - 2016-11-10
U4  - 2021-03-12
L2  - http://dx.doi.org/10.1016/S0140-6736(16)31678-6
DO  - 10.1016/S0140-6736(16)31678-6
LK  - https://search.library.berkeley.edu/openurl/01UCS_BER/01UCS_BER:UCB?sid=EMBASE&sid=EMBASE&issn=1474547X&id=doi:10.1016%2FS0140-6736%2816%2931678-6&atitle=Global%2C+regional%2C+and+national+incidence%2C+prevalence%2C+and+years+lived+with+disability+for+310+diseases+and+injuries%2C+1990%E2%80%932015%3A+a+systematic+analysis+for+the+Global+Burden+of+Disease+Study+2015&stitle=Lancet&title=The+Lancet&volume=388&issue=10053&spage=1545&epage=1602&aulast=Vos&aufirst=T.&auinit=T.&aufull=Vos+T.&coden=LANCA&isbn=&pages=1545-1602&date=2016&auinit1=T&auinitm=
A1  - Vos, T.
A1  - Allen, C.
A1  - Arora, M.
A1  - Barber, R.M.
A1  - Brown, A.
A1  - Carter, A.
A1  - Casey, D.C.
A1  - Charlson, F.J.
A1  - Chen, A.Z.
A1  - Coggeshall, M.
A1  - Cornaby, L.
A1  - Dandona, L.
A1  - Dicker, D.J.
A1  - Dilegge, T.
A1  - Erskine, H.E.
A1  - Ferrari, A.J.
A1  - Fitzmaurice, C.
A1  - Fleming, T.
A1  - Forouzanfar, M.H.
A1  - Fullman, N.
A1  - Goldberg, E.M.
A1  - Graetz, N.
A1  - Haagsma, J.A.
A1  - Hay, S.I.
A1  - Johnson, C.O.
A1  - Kassebaum, N.J.
A1  - Kawashima, T.
A1  - Kemmer, L.
A1  - Khalil, I.A.
A1  - Kyu, H.H.
A1  - Leung, J.
A1  - Lim, S.S.
A1  - Lopez, A.D.
A1  - Marczak, L.
A1  - Mokdad, A.H.
A1  - Naghavi, M.
A1  - Nguyen, G.
A1  - Nsoesie, E.
A1  - Olsen, H.
A1  - Pigott, D.M.
A1  - Pinho, C.
A1  - Rankin, Z.
A1  - Reinig, N.
A1  - Sandar, L.
A1  - Smith, A.
A1  - Stanaway, J.
A1  - Steiner, C.
A1  - Teeple, S.
A1  - Thomas, B.A.
A1  - Troeger, C.
A1  - Wagner, J.A.
A1  - Wang, H.
A1  - Wanga, V.
A1  - Whiteford, H.A.
A1  - Zoeckler, L.
A1  - Alexander, L.T.
A1  - Anderson, G.M.
A1  - Bell, B.
A1  - Bienhoff, K.
A1  - Biryukov, S.
A1  - Blore, J.
A1  - Brown, J.
A1  - Coates, M.M.
A1  - Daoud, F.
A1  - Estep, K.
A1  - Foreman, K.
A1  - Fox, J.
A1  - Friedman, J.
A1  - Frostad, J.
A1  - Godwin, W.W.
A1  - Hancock, J.
A1  - Huynh, C.
A1  - Iannarone, M.
A1  - Kim, P.
A1  - Kutz, M.
A1  - Masiye, F.
A1  - Millear, A.
A1  - Mirarefin, M.
A1  - Mooney, M.D.
A1  - Moradi-Lakeh, M.
A1  - Mullany, E.
A1  - Mumford, J.E.
A1  - Ng, M.
A1  - Rao, P.
A1  - Reitsma, M.B.
A1  - Reynolds, A.
A1  - Roth, G.A.
A1  - Shackelford, K.A.
A1  - Sivonda, A.
A1  - Sligar, A.
A1  - Sorensen, R.J.D.
A1  - Sur, P.
A1  - Vollset, S.E.
A1  - Woodbrook, R.
A1  - Zhou, M.
A1  - Murray, C.J.L.
A1  - Ellenbogen, R.G.
A1  - Kotsakis, G.A.
A1  - Mock, C.N.
A1  - Anderson, B.O.
A1  - Futran, N.D.
A1  - Jensen, P.N.
A1  - Watkins, D.A.
A1  - Bhutta, Z.A.
A1  - Nisar, M.I.
A1  - Akseer, N.
A1  - Abajobir, A.A.
A1  - Knibbs, L.D.
A1  - Lalloo, R.
A1  - Scott, J.G.
A1  - Alam, N.K.M.
A1  - Gouda, H.N.
A1  - Guo, Y.
A1  - McGrath, J.J.
A1  - Jeemon, P.
A1  - Dandona, R.
A1  - Kumar, G.A.
A1  - Gething, P.W.
A1  - Bisanzio, D.
A1  - Deribew, A.
A1  - Ali, R.
A1  - Bennett, D.A.
A1  - Rahimi, K.
A1  - Kinfu, Y.
A1  - Duan, L.
A1  - Li, Y.
A1  - Liu, S.
A1  - Jin, Y.
A1  - Wang, L.
A1  - Ye, P.
A1  - Liang, X.
A1  - Azzopardi, P.
A1  - Gibney, K.B.
A1  - Meretoja, A.
A1  - Alam, K.
A1  - Borschmann, R.
A1  - Colquhoun, S.M.
A1  - Patton, G.C.
A1  - Weintraub, R.G.
A1  - Szoeke, C.E.I.
A1  - Ademi, Z.
A1  - Taylor, H.R.
A1  - Lozano, R.
A1  - Campos-Nonato, I.R.
A1  - Campuzano, J.C.
A1  - Gomez-Dantes, H.
A1  - Heredia-Pi, I.B.
A1  - Mejia-Rodriguez, F.
A1  - Montañez Hernandez, J.C.
A1  - Rios Blancas, M.J.
A1  - Servan-Mori, E.E.
A1  - Mensah, G.A.
A1  - Salomon, J.A.
A1  - Thorne-Lyman, A.L.
A1  - Ajala, O.N.
A1  - Bärnighausen, T.
A1  - Ding, E.L.
A1  - Farvid, M.S.
A1  - Wagner, G.R.
A1  - Osman, M.
A1  - Shrime, M.G.
A1  - Fitchett, J.R.A.
A1  - Abate, K.H.
A1  - Gebrehiwot, T.T.
A1  - Gebremedhin, A.T.
A1  - Abbafati, C.
A1  - Abbas, K.M.
A1  - Abd-Allah, F.
A1  - Abraham, B.
A1  - Abubakar, I.
A1  - Banerjee, A.
A1  - Benzian, H.
A1  - Abu-Raddad, L.J.
A1  - Abu-Rmeileh, N.M.
A1  - Ackerman, I.N.
A1  - Buchbinder, R.
A1  - Gabbe, B.
A1  - Thrift, A.G.
A1  - Adebiyi, A.O.
A1  - Akinyemi, R.O.
A1  - Fürst, T.
A1  - Adou, A.K.
A1  - Afanvi, K.A.
A1  - Agardh, E.E.
A1  - Badawi, A.
A1  - Popova, S.
A1  - Agarwal, A.
A1  - Ahmad Kiadaliri, A.
A1  - Norrving, B.
A1  - Ahmadieh, H.
A1  - Yaseri, M.
A1  - Jahanmehr, N.
A1  - Al-Aly, Z.
A1  - Driscoll, T.R.
A1  - Kemp, A.H.
A1  - Leigh, J.
A1  - Mekonnen, A.B.
A1  - Aldhahri, S.F.
A1  - Altirkawi, K.A.
A1  - Alegretti, M.A.
A1  - Alemu, Z.A.
A1  - Alhabib, S.
A1  - Alkerwi, A.
A1  - Alla, F.
A1  - Guillemin, F.
A1  - Allebeck, P.
A1  - Rabiee, R.H.S.
A1  - Carrero, J.J.
A1  - Fereshtehnejad, S.M.
A1  - Weiderpass, E.
A1  - Havmoeller, R.
A1  - Al-Raddadi, R.
A1  - Alsharif, U.
A1  - Alvis-Guzman, N.
A1  - Amare, A.T.
A1  - Melaku, Y.A.
A1  - Ciobanu, L.G.
A1  - Amberbir, A.
A1  - Amini, H.
A1  - Karema, C.K.
A1  - Ammar, W.
A1  - Harb, H.L.
A1  - Amrock, S.M.
A1  - Andersen, H.H.
A1  - Antonio, C.A.T.
A1  - Aregay, A.F.
A1  - Betsu, B.D.
A1  - Hailu, G.B.
A1  - Yebyo, H.G.
A1  - Ärnlöv, J.
A1  - Larsson, A.
A1  - Artaman, A.
A1  - Asayesh, H.
A1  - Assadi, R.
A1  - Atique, S.
A1  - Avokpaho, E.F.G.A.
A1  - Avokpaho, E.F.G.A.
A1  - Awasthi, A.
A1  - Ayala Quintanilla, B.P.
A1  - Bacha, U.
A1  - Balakrishnan, K.
A1  - Barac, A.
A1  - Barker-Collo, S.L.
A1  - Mohammed, S.
A1  - Barregard, L.
A1  - Petzold, M.
A1  - Barrero, L.H.
A1  - Basu, A.
A1  - Bazargan-Hejazi, S.
A1  - Beghi, E.
A1  - Sheth, K.N.
A1  - Bell, M.L.
A1  - Huang, J.J.
A1  - Santos, I.S.
A1  - Bensenor, I.M.
A1  - Lotufo, P.A.
A1  - Berhane, A.
A1  - Wolfe, C.D.
A1  - Bernabé, E.
A1  - Hay, R.J.
A1  - Roba, H.S.
A1  - Beyene, A.S.
A1  - Bhala, N.
A1  - Fürst, T.
A1  - Piel, F.B.
A1  - Steiner, T.J.
A1  - Bhatt, S.
A1  - Greaves, F.
A1  - Majeed, A.
A1  - Soljak, M.
A1  - Biadgilign, S.
A1  - Bikbov, B.
A1  - Bjertness, E.
A1  - Htet, A.S.
A1  - Boufous, S.
A1  - Degenhardt, L.
A1  - Resnikoff, S.
A1  - Calabria, B.
A1  - Mitchell, P.B.
A1  - Brainin, M.
A1  - Brazinova, A.
A1  - Majdan, M.
A1  - Lo, W.D.
A1  - Shen, J.
A1  - Breitborde, N.J.K.
A1  - Buckle, G.C.
A1  - Butt, Z.A.
A1  - Lal, A.
A1  - Carabin, H.
A1  - Cárdenas, R.
A1  - Carpenter, D.O.
A1  - Castañeda-Orjuela, C.A.
A1  - Castillo Rivas, J.
A1  - Catalá-López, F.
A1  - Catalá-López, F.
A1  - Chang, J.
A1  - Chiang, P.P.
A1  - Chibueze, C.E.
A1  - Chisumpa, V.H.
A1  - Choi, J.J.
A1  - Chowdhury, R.
A1  - Christensen, H.
A1  - Christopher, D.J.
A1  - Cirillo, M.
A1  - Cooper, C.
A1  - Cortinovis Biotech, M.D.
A1  - Giussani Biol, G.
A1  - Perico, D.N.
A1  - Remuzzi, G.
A1  - Crump, J.A.
A1  - Derrett, S.
A1  - Poulton, R.G.
A1  - Damtew, S.A.
A1  - Deribe, K.
A1  - Hailu, A.D.
A1  - Giref, A.Z.
A1  - Haile, D.
A1  - Jibat, T.
A1  - Taye, B.
A1  - Dargan, P.I.
A1  - das Neves, J.
A1  - Massano, J.
A1  - Santos, J.V.
A1  - Davey, G.
A1  - Davis, A.C.
A1  - Newton, J.N.
A1  - Steel, N.
A1  - De Leo, D.
A1  - Del Gobbo, L.C.
A1  - Dellavalle, R.P.
A1  - Des Jarlais, D.C.
A1  - Dharmaratne, S.D.
A1  - Dhillon, P.K.
A1  - Ganguly, P.
A1  - Zodpey, S.
A1  - Diaz-Torné, C.
A1  - Dubey, M.
A1  - Rahman, M.H.U.
A1  - Ram, U.
A1  - Singh, A.
A1  - Verma, R.K.
A1  - Yadav, A.K.
A1  - Duncan, B.B.
A1  - Kieling, C.
A1  - Schmidt, M.I.
A1  - Ebrahimi, H.
A1  - Pishgar, F.
A1  - Farzadfar, F.
A1  - Kasaeian, A.
A1  - Parsaeian, M.
A1  - Heydarpour, P.
A1  - Malekzadeh, R.
A1  - Roshandel, G.
A1  - Sepanlou, S.G.
A1  - Rahimi-Movaghar, V.
A1  - Elyazar, I.
A1  - Endres, M.
A1  - Endries, A.Y.
A1  - Ermakov, S.P.
A1  - Eshrati, B.
A1  - Farid, T.A.
A1  - Khan, A.R.
A1  - Farinha, C.S.E.S.
A1  - Faro, A.
A1  - Feigin, V.L.
A1  - Te Ao, B.J.
A1  - Kwan, G.F.
A1  - Felson, D.T.
A1  - Fernandes, J.G.
A1  - Fernandes, J.C.
A1  - Fischer, F.
A1  - Shiue, I.
A1  - Fowkes, F.G.R.
A1  - Franklin, R.C.
A1  - Fürst, T.
A1  - Iyer, V.J.
A1  - Gankpé, F.G.
A1  - Gebre, T.
A1  - Geleijnse, J.M.
A1  - Gessner, B.D.
A1  - Ginawi, I.A.
A1  - Giroud, M.
A1  - Gishu, M.D.
A1  - Tura, A.K.
A1  - Glaser, E.
A1  - Halasa, Y.A.
A1  - Shepard, D.S.
A1  - Undurraga, E.A.
A1  - Gona, P.
A1  - Goodridge, A.
A1  - Gopalani, S.V.
A1  - Gotay, C.C.
A1  - Kissoon, N.
A1  - Kopec, J.A.
A1  - Pourmalek, F.
A1  - Goto, A.
A1  - Inoue, M.
A1  - Grainger, R.
A1  - Gupta, R.
A1  - Gupta, R.
A1  - Gupta, V.
A1  - Gutiérrez, R.A.
A1  - Knudsen, A.K.
A1  - Norheim, O.F.
A1  - Hamadeh, R.R.
A1  - Hamidi, S.
A1  - Hammami, M.
A1  - Handal, A.J.
A1  - Hankey, G.J.
A1  - Hao, Y.
A1  - Harikrishnan, S.
A1  - Haro, J.M.
A1  - Hoek, H.W.
A1  - Skirbekk, V.
A1  - Horino, M.
A1  - Horita, N.
A1  - Hosgood, H.D.
A1  - Hoy, D.G.
A1  - Huang, H.
A1  - Iburg, K.M.
A1  - Innos, K.
A1  - Kawakami, N.
A1  - Shibuya, K.
A1  - Jacobsen, K.H.
A1  - Jakovljevic, M.B.
A1  - Javanbakht, M.
A1  - Jayaraman, S.P.
A1  - Jayatilleke, A.U.
A1  - Jee, S.H.
A1  - Prabhakaran, D.
A1  - Jiang, Y.
A1  - Jimenez-Corona, A.
A1  - Jimenez-Corona, A.
A1  - Jonas, J.B.
A1  - Kabir, Z.
A1  - Kalkonde, Y.
A1  - Kamal, R.
A1  - Kesavachandran, C.N.
A1  - Kan, H.
A1  - Karch, A.
A1  - Karimkhani, C.
A1  - Kaul, A.
A1  - Keiyoro, P.N.
A1  - Lyons, R.A.
A1  - Keren, A.
A1  - Khader, Y.S.
A1  - Khan, E.A.
A1  - Khang, Y.H.
A1  - Won, S.
A1  - Khera, S.
A1  - Tavakkoli, M.
A1  - Khoja, T.A.M.
A1  - Khubchandani, J.
A1  - Kim, C.
A1  - Kim, D.
A1  - Kim, Y.J.
A1  - Skogen, J.C.
A1  - Savic, M.
A1  - Kokubo, Y.
A1  - Kolte, D.
A1  - McGarvey, S.T.
A1  - Kosen, S.
A1  - Koul, P.A.
A1  - Koyanagi, A.
A1  - Kravchenko, M.
A1  - Varakin, Y.Y.
A1  - Kuate Defo, B.
A1  - Kucuk Bicer, B.
A1  - Kudom, A.A.
A1  - Polinder, S.
A1  - Kuipers, E.J.
A1  - Lallukka, T.
A1  - Shiri, R.
A1  - Meretoja, T.J.
A1  - Lam, H.
A1  - Lam, J.O.
A1  - Nachega, J.B.
A1  - Tran, B.X.
A1  - Langan, S.M.
A1  - McKee, M.
A1  - Lavados, P.M.
A1  - Leasher, J.L.
A1  - Leung, R.
A1  - Levi, M.
A1  - Li, Y.
A1  - Liang, J.
A1  - Liu, Y.
A1  - Phillips, M.R.
A1  - Lloyd, B.K.
A1  - Logroscino, G.
A1  - Looker, K.J.
A1  - Lunevicius, R.
A1  - Mackay, M.T.
A1  - Magdy Abd El Razek, M.
A1  - Mahdavi, M.
A1  - Marcenes, W.
A1  - Meaney, P.A.
A1  - Margolis, D.J.
A1  - Martinez-Raga, J.
A1  - McMahon, B.J.
A1  - Mehari, A.
A1  - Tedla, B.A.
A1  - Memiah, P.
A1  - Memish, Z.A.
A1  - Mendoza, W.
A1  - Mhimbira, F.A.
A1  - Miller, T.R.
A1  - Mills, E.J.
A1  - Mohammadi, A.
A1  - Monasta, L.
A1  - Montico, M.
A1  - Ronfani, L.
A1  - Morawska, L.
A1  - Norman, R.E.
A1  - Werdecker, A.
A1  - Mueller, U.O.
A1  - Westerman, R.
A1  - Paternina Caicedo, A.J.
A1  - Murdoch, M.E.
A1  - Seedat, S.
A1  - Wiysonge, C.S.
A1  - Nagel, G.
A1  - Rothenbacher, D.
A1  - Naheed, A.
A1  - Naldi, L.
A1  - Nangia, V.
A1  - Ngalesoni, F.N.
A1  - Nguyen, Q.L.
A1  - Nkamedjie Pete, P.M.
A1  - Nolla, J.M.
A1  - Nunes, B.P.
A1  - Ogbo, F.A.
A1  - Oh, I.
A1  - Ohkubo, T.
A1  - Olivares, P.R.
A1  - Olusanya, B.O.
A1  - Olusanya, J.O.
A1  - Ortiz, A.
A1  - Ota, E.
A1  - Mahesh, P.A.
A1  - Passos, V.M.D.A.
A1  - Patten, S.B.
A1  - Tonelli, M.
A1  - Pereira, D.M.
A1  - Perez-Padilla, R.
A1  - Pesudovs, K.
A1  - Pillay, J.D.
A1  - Plass, D.
A1  - Platts-Mills, J.A.
A1  - Pond, C.D.
A1  - Prasad, N.M.
A1  - Qorbani, M.
A1  - Radfar, A.
A1  - Rafay, A.
A1  - Rahman, M.
A1  - Rahman, S.U.
A1  - Rai, R.K.
A1  - Rajsic, S.
A1  - Refaat, A.H.
A1  - Ribeiro, A.L.
A1  - Rojas-Rueda, D.
A1  - Roy, A.
A1  - Sagar, R.
A1  - Satpathy, M.
A1  - Tandon, N.
A1  - Sahathevan, R.
A1  - Sanabria, J.R.
A1  - Sanchez-Niño, M.D.
A1  - Sarmiento-Suarez, R.
A1  - Sartorius, B.
A1  - Sawhney, M.
A1  - Schaub, M.P.
A1  - Schneider, I.J.C.
A1  - Silva, D.A.S.
A1  - Schöttker, B.
A1  - Schwebel, D.C.
A1  - Singh, J.A.
A1  - Shaheen, A.
A1  - Shaikh, M.A.
A1  - Sharma, R.
A1  - Sharma, U.
A1  - Shin, M.
A1  - Yoon, S.
A1  - Sigfusdottir, I.D.
A1  - Silveira, D.G.A.
A1  - Singh, O.P.
A1  - Singh, P.K.
A1  - Søreide, K.
A1  - Sliwa, K.
A1  - Stein, D.J.
A1  - Soriano, J.B.
A1  - Sposato, L.A.
A1  - Sreeramareddy, C.T.
A1  - Stathopoulou, V.
A1  - Stovner, L.J.
A1  - Steinke, S.
A1  - Stroumpoulis, K.
A1  - Sunguya, B.F.
A1  - Swaminathan, S.
A1  - Sykes, B.L.
A1  - Tabarés-Seisdedos, R.
A1  - Takala, J.S.
A1  - Tanne, D.
A1  - Terkawi, A.S.
A1  - Tuzcu, E.M.
A1  - Thomson, A.J.
A1  - Thurston, G.D.
A1  - Tobe-Gai, R.
A1  - Topor-Madry, R.
A1  - Topouzis, F.
A1  - Truelsen, T.
A1  - Tsala Dimbuene, Z.
A1  - Tsilimbaris, M.
A1  - Tyrovolas, S.
A1  - Ukwaja, K.N.
A1  - Uneke, C.J.
A1  - Uthman, O.A.
A1  - van Gool, C.H.
A1  - Vasankari, T.
A1  - Venketasubramanian, N.
A1  - Violante, F.S.
A1  - Vladimirov, S.K.
A1  - Vlassov, V.V.
A1  - Waller, S.G.
A1  - Weichenthal, S.
A1  - White, R.A.
A1  - Williams, H.C.
A1  - Wubshet, M.
A1  - Xavier, D.
A1  - Xu, G.
A1  - Yan, L.L.
A1  - Yano, Y.
A1  - Yip, P.
A1  - Yonemoto, N.
A1  - Younis, M.Z.
A1  - Yu, C.
A1  - Zaidi, Z.
A1  - Zaki, M.E.
A1  - Zeeb, H.
A1  - Zuhlke, L.J.
M1  - (Vos T.; Allen C.; Arora M.; Barber R.M.; Brown A.; Carter A.; Casey D.C.; Charlson F.J.; Chen A.Z.; Coggeshall M.; Cornaby L.; Dandona L.; Dicker D.J.; Dilegge T.; Erskine H.E.; Ferrari A.J.; Fitzmaurice C.; Fleming T.; Forouzanfar M.H.; Fullman N.; Goldberg E.M.; Graetz N.; Haagsma J.A.; Hay S.I.; Johnson C.O.; Kassebaum N.J.; Kawashima T.; Kemmer L.; Khalil I.A.; Kyu H.H.; Leung J.; Lim S.S.; Lopez A.D.; Marczak L.; Mokdad A.H.; Naghavi M.; Nguyen G.; Nsoesie E.; Olsen H.; Pigott D.M.; Pinho C.; Rankin Z.; Reinig N.; Sandar L.; Smith A.; Stanaway J.; Steiner C.; Teeple S.; Thomas B.A.; Troeger C.; Wagner J.A.; Wang H.; Wanga V.; Whiteford H.A.; Zoeckler L.; Alexander L.T.; Anderson G.M.; Bell B.; Bienhoff K.; Biryukov S.; Blore J.; Brown J.; Coates M.M.; Daoud F.; Estep K.; Foreman K.; Fox J.; Friedman J.; Frostad J.; Godwin W.W.; Hancock J.; Huynh C.; Iannarone M.; Kim P.; Kutz M.; Masiye F.; Millear A.; Mirarefin M.; Mooney M.D.; Moradi-Lakeh M.; Mullany E.; Mumford J.E.; Ng M.; Rao P.; Reitsma M.B.; Reynolds A.; Roth G.A.; Shackelford K.A.; Sivonda A.; Sligar A.; Sorensen R.J.D.; Sur P.; Vollset S.E.; Woodbrook R.; Zhou M.; Murray C.J.L.) Institute for Health Metrics and Evaluation, United States
M1  - (Ellenbogen R.G.) Harborview/UW Medicine, United States
M1  - (Kotsakis G.A.; Lalloo R.) School of Dentistry, United States
M1  - (Mock C.N.) Harborview Injury Prevention and Research Center, United States
M1  - (Anderson B.O.; Futran N.D.; Jensen P.N.; Watkins D.A.) University of Washington, Seattle, WA, United States
M1  - (Bhutta Z.A.) Centre of Excellence in Women and Child Health, Pakistan
M1  - (Nisar M.I.) Aga Khan University, Karachi, Pakistan
M1  - (Bhutta Z.A.; Akseer N.) Centre for Global Child Health, The Hospital for Sick Children, Toronto, ON, Canada
M1  - (Charlson F.J.; Erskine H.E.; Ferrari A.J.; Leung J.; Whiteford H.A.; Abajobir A.A.; Knibbs L.D.; Jahanmehr N.; Melaku Y.A.; Deribe K.; Hailu A.D.; Kawakami N.) School of Public Health, Australia
M1  - (Scott J.G.) Centre for Clinical Research, Australia
M1  - (Alam N.K.M.; Gouda H.N.; Guo Y.; McGrath J.J.) The University of Queensland, Brisbane, QLD, Australia
M1  - (Charlson F.J.; Erskine H.E.; Ferrari A.J.; Leung J.; Whiteford H.A.) Queensland Centre for Mental Health Research, Brisbane, QLD, Australia
M1  - (Jeemon P.) Centre for Control of Chronic Conditions, India
M1  - (Dandona L.; Dandona R.; Kumar G.A.) Public Health Foundation of India, New Delhi, India
M1  - (Gething P.W.) Department of Zoology, India
M1  - (Bisanzio D.; Deribew A.) Nuffield Department of Medicine, United Kingdom
M1  - (Hay S.I.) Oxford Big Data Institute, Li Ka Shing Centre for Health Information and Discovery, United Kingdom
M1  - (Ali R.; Bennett D.A.; Rahimi K.) University of Oxford, Oxford, United Kingdom
M1  - (Kinfu Y.) Centre for Research & Action in Public Health, Faculty of Health, University of Canberra, Canberra, ACT, Australia
M1  - (Zhou M.; Duan L.; Li Y.; Liu S.; Jin Y.; Wang L.; Ye P.) National Center for Chronic and Noncommunicable Disease Control and Prevention, China
M1  - (Liang X.) Chinese Center for Disease Control and Prevention, China
M1  - (Lopez A.D.) Beijing, China
M1  - () Melbourne School of Population and Global Health, Australia
M1  - (Azzopardi P.) Department of Paediatrics, Australia
M1  - (Gibney K.B.) The Peter Doherty Institute for Infection and Immunity, Australia
M1  - (Meretoja A.) Department of Medicine, Australia
M1  - (Azzopardi P.; Alam K.; Borschmann R.; Colquhoun S.M.; Patton G.C.; Weintraub R.G.) Murdoch Childrens Research Institute, Australia
M1  - (Szoeke C.E.I.) Institute of Health and Ageing, Australia
M1  - (Alam K.; Borschmann R.; Colquhoun S.M.; Weintraub R.G.; Ademi Z.; Taylor H.R.) The University of Melbourne, Melbourne, VIC, Australia
M1  - (Lozano R.; Campos-Nonato I.R.; Campuzano J.C.; Gomez-Dantes H.; Heredia-Pi I.B.; Mejia-Rodriguez F.; Montañez Hernandez J.C.; Rios Blancas M.J.; Servan-Mori E.E.) National Institute of Public Health, Cuernavaca, Mexico
M1  - (Mensah G.A.) Center for Translation Research and Implementation Science, National Heart, Lung, and Blood Institute National Institutes of Health, Bethesda, MD, United States
M1  - (Salomon J.A.) Department of Global Health and Population, United States
M1  - (Thorne-Lyman A.L.) Department of Nutrition, United States
M1  - (Campos-Nonato I.R.; Ajala O.N.; Bärnighausen T.; Ding E.L.; Farvid M.S.; Wagner G.R.) Harvard T H Chan School of Public Health, United States
M1  - (Osman M.; Shrime M.G.) Harvard Medical School, United States
M1  - (Fitchett J.R.A.) Harvard University, Boston, MA, United States
M1  - (Abate K.H.; Gebrehiwot T.T.; Gebremedhin A.T.) Jimma University, Jimma, Ethiopia
M1  - (Abbafati C.) La Sapienza, University of Rome, Rome, Italy
M1  - (Abbas K.M.) Virginia Tech, Blacksburg, VA, United States
M1  - (Abd-Allah F.) Department of Neurology, Cairo University, Cairo, Egypt
M1  - (Abraham B.) NMSM Government College Kalpetta, Kerala, India
M1  - (Abubakar I.) Institute for Global Health, United Kingdom
M1  - (Banerjee A.) Farr Institute of Health Informatics Research, United Kingdom
M1  - (Benzian H.; Fürst T.; Amini H.) Department of Epidemiology and Public Health, United Kingdom
M1  - (Abu-Raddad L.J.) University College London, London, United Kingdom
M1  - (Abu-Raddad L.J.) Infectious Disease Epidemiology Group, Weill Cornell Medical College in Qatar, Doha, Qatar
M1  - (Abu-Rmeileh N.M.) Institute of Community and Public Health, Birzeit University, Ramallah, Palestine
M1  - (Ackerman I.N.; Buchbinder R.) Department of Epidemiology and Preventive Medicine, School of Public Health and Preventive Medicine, Australia
M1  - (Gabbe B.) School of Public Health and Preventive Medicine, Australia
M1  - (Thrift A.G.) Department of Medicine, School of Clinical Sciences at Monash Health, Australia
M1  - (Adebiyi A.O.) Monash University, Melbourne, VIC, Australia
M1  - (Akinyemi R.O.) University of Ibadan, Ibadan, Nigeria
M1  - (Adebiyi A.O.) University College Hospital, Ibadan, Nigeria
M1  - (Ademi Z.; Fürst T.) University of Basel, Basel, Switzerland
M1  - (Adou A.K.) Association Ivoirienne pour le Bien-Être Familial, Abidjan, Cote d'Ivoire
M1  - (Afanvi K.A.) Direction du District Sanitaire de Haho, Notse, Togo
M1  - (Afanvi K.A.) Faculte des Sciences de Sante, Universite de Lome, Lome, Togo
M1  - (Agardh E.E.) Institution of Public Health Sciences, Stockholm, Sweden
M1  - (Akseer N.) Dalla Lana School of Public Health, Canada
M1  - (Badawi A.) Department of Nutritional Sciences, Faculty of Medicine, Canada
M1  - (Popova S.) Centre for Addiction and Mental Health, Canada
M1  - (Agarwal A.) University of Toronto, Toronto, ON, Canada
M1  - (Agarwal A.) McMaster University, Hamilton, ON, Canada
M1  - (Ahmad Kiadaliri A.) Department of Clinical Sciences Lund, Orthopedics, Clinical Epidemiology Unit, Sweden
M1  - (Norrving B.) Skane University Hospital, Department of Clinical Sciences Lund, Sweden
M1  - (Ahmad Kiadaliri A.) Lund University, Lund, Sweden
M1  - () Health Services Management Research Center, Institute for Futures Studies in Health, Kerman University of Medical Sciences, Kerman, Iran
M1  - (Ahmadieh H.; Yaseri M.) Ophthalmic Research Center, Iran
M1  - (Ahmadieh H.) Shahid Beheshti University of Medical Sciences, Tehran, Iran
M1  - (Ahmadieh H.) Department of Ophthalmology, Labbafi nejad Medical Center, Tehran, Iran
M1  - (Ajala O.N.) University of Pittsburgh Medical Center, McKeesport, PA, United States
M1  - (Akinyemi R.O.) Newcastle University, Newcastle upon Tyne, United Kingdom
M1  - (Al-Aly Z.) Washington University in Saint Louis, St Louis, MO, United States
M1  - (Driscoll T.R.) Sydney School of Public Health, Australia
M1  - (Alam K.; Kemp A.H.; Leigh J.; Mekonnen A.B.) The University of Sydney, Sydney, NSW, Australia
M1  - (Alam N.K.M.) Queensland Health, Brisbane, QLD, Australia
M1  - (Aldhahri S.F.; Altirkawi K.A.) King Saud University, Riyadh, Saudi Arabia
M1  - (Aldhahri S.F.) King Fahad Medical City, Riyadh, Saudi Arabia
M1  - (Alegretti M.A.) Department of Preventive and Social Medicine, Faculty of Medicine, University of the Republic, Montevideo, Uruguay
M1  - (Alemu Z.A.) Debre Markos University, Debre Markos, Ethiopia
M1  - (Alhabib S.) King Abdullah Bin Abdulaziz University Hospital, Riyadh, Saudi Arabia
M1  - (Alkerwi A.) Strassen, Luxembourg
M1  - (Alla F.; Guillemin F.) School of Public Health, University of Lorraine, Nancy, France
M1  - (Allebeck P.; Rabiee R.H.S.) Department of Public Health Sciences, Sweden
M1  - (Carrero J.J.) Department of Clinical Science, Intervention and Technology, Sweden
M1  - (Fereshtehnejad S.M.) Department of Neurobiology, Care Sciences and Society NVS, Sweden
M1  - (Weiderpass E.) Department of Medical Epidemiology and Biostatistics, Sweden
M1  - (Havmoeller R.) Karolinska Institutet, Stockholm, Sweden
M1  - (Al-Raddadi R.) Ministry of Health, Jeddah, Saudi Arabia
M1  - (Alsharif U.) Charité Universitätsmedizin, Berlin, Germany
M1  - (Alvis-Guzman N.) Universidad de Cartagena, Cartagena de Indias, Colombia
M1  - (Amare A.T.; Melaku Y.A.; Sheth K.N.; Kwan G.F.) School of Medicine, Australia
M1  - (Ciobanu L.G.) University of Adelaide, Adelaide, SA, Australia
M1  - (Amare A.T.) College of Medicine and Health Sciences, Bahir Dar University, Bahir Dar, Ethiopia
M1  - (Amberbir A.) Dignitas International, Zomba, Malawi
M1  - (Amini H.) Environmental Health Research Center, Kurdistan University of Medical Sciences, Sanandaj, Iran
M1  - (Karema C.K.) Swiss Tropical and Public Health Institute, Basel, Switzerland
M1  - (Ammar W.; Harb H.L.) Ministry of Public Health, Beirut, Lebanon
M1  - (Amrock S.M.) Oregon Health & Science University, Portland, OR, United States
M1  - (Andersen H.H.) Center for Sensory-Motor Interaction, Department of Health Science and Technology, Faculty of Medicine, Aalborg University, Aalborg, Denmark
M1  - (Antonio C.A.T.) Department of Health Policy and Administration, College of Public Health, University of the Philippines Manila, Manila, Philippines
M1  - (Aregay A.F.; Betsu B.D.; Hailu G.B.; Yebyo H.G.) Mekelle University, Mekelle, Ethiopia
M1  - (Ärnlöv J.; Larsson A.) Department of Medical Sciences, Uppsala University, Uppsala, Sweden
M1  - (Ärnlöv J.) Dalarna University, Falun, Sweden
M1  - (Artaman A.) Consultant, Windsor, ON, Canada
M1  - (Asayesh H.) Department of Medical Emergency, School of Paramedic, Qom University of Medical Sciences, Qom, Iran
M1  - (Assadi R.) Mashhad University of Medical Sciences, Mashhad, Iran
M1  - (Atique S.) Graduate Institute of Biomedical Informatics, Taipei Medical University, Taipei, Taiwan
M1  - (Avokpaho E.F.G.A.) Institut de Recherche Clinique du Bénin, Cotonou, Benin
M1  - (Avokpaho E.F.G.A.) Parakou, Benin
M1  - (Awasthi A.) Sanjay Gandhi Postgraduate Institute of Medical Sciences, Lucknow, India
M1  - (Ayala Quintanilla B.P.) The Judith Lumley Centre for Mother, Infant and Family Health Research, La Trobe University, Melbourne, VIC, Australia
M1  - (Ayala Quintanilla B.P.) Peruvian National Institute of Health, Lima, Peru
M1  - (Azzopardi P.) Wardliparingga Aboriginal Research Unit, South Australian Health and Medical Research Institute, Adelaide, SA, Australia
M1  - (Bacha U.) School of Health Sciences, University of Management and Technology, Lahore, Pakistan
M1  - (Badawi A.) Public Health Agency of Canada, Toronto, ON, Canada
M1  - (Balakrishnan K.) Department of Environmental Health Engineering, Sri Ramachandra University, Chennai, India
M1  - (Barac A.) Faculty of Medicine, University of Belgrade, Belgrade, Serbia
M1  - (Barker-Collo S.L.) School of Psychology, University of Auckland, Auckland, New Zealand
M1  - (Bärnighausen T.) Africa Health Research Institute, Mtubatuba, South Africa
M1  - (Bärnighausen T.; Mohammed S.) Institute of Public Health, Heidelberg University, Heidelberg, Germany
M1  - (Barregard L.) Department of Occupational and Environmental Health, Sweden
M1  - (Petzold M.) Health Metrics Unit, Sweden
M1  - (Barrero L.H.) University of Gothenburg, Gothenburg, Sweden
M1  - (Barrero L.H.) Department of Industrial Engineering, School of Engineering, Pontifi cia Universidad Javeriana, Bogotá, Colombia
M1  - (Basu A.) School of Health Sciences, University of Canterbury, Christchurch, New Zealand
M1  - (Bazargan-Hejazi S.) College of Medicine, Charles R Drew University of Medicine and Science, Los Angeles, CA, United States
M1  - (Bazargan-Hejazi S.) David Geffen School of Medicine, University of California, Los Angeles, Los Angeles, CA, United States
M1  - (Bazargan-Hejazi S.) Kermanshah University of Medical Science, Kermanshah, Iran
M1  - (Beghi E.) IRCCS-Istituto di Ricerche Farmacologiche Mario Negri, Milan, Italy
M1  - (Bell M.L.; Huang J.J.) Yale University, New Haven, CT, United States
M1  - (Santos I.S.) Internal Medicine Department, Brazil
M1  - (Bensenor I.M.; Lotufo P.A.) University of São Paulo, São Paulo, Brazil
M1  - (Benzian H.) Department of Epidemiology and Health Promotion, College of Dentistry, United States
M1  - (Berhane A.) New York University, New York, NY, United States
M1  - (Berhane A.) Debre Berhane University, Debre Berhan, Ethiopia
M1  - (Wolfe C.D.) Division of Health and Social Care Research, United Kingdom
M1  - (Bernabé E.; Hay R.J.) King's College London, London, United Kingdom
M1  - (Roba H.S.) College of Health and Medical Sciences, Ethiopia
M1  - (Beyene A.S.) Haramaya University, Harar, Ethiopia
M1  - (Bhala N.) Queen Elizabeth Hospital Birmingham, Birmingham, United Kingdom
M1  - (Bhala N.) University of Otago Medical School, Wellington, New Zealand
M1  - (Fürst T.; Fürst T.) Department of Infectious Disease Epidemiology, United Kingdom
M1  - (Piel F.B.) Department of Epidemiology and Biostatistics, United Kingdom
M1  - (Steiner T.J.) Division of Brain Sciences, United Kingdom
M1  - (Bhatt S.; Greaves F.; Majeed A.; Soljak M.) Imperial College London, London, United Kingdom
M1  - (Biadgilign S.) Independent Public Health Consultants, Addis Ababa, Ethiopia
M1  - (Bikbov B.) Department of Nephrology Issues of Transplanted Kidney, Academician V I Shumakov Federal Research Center of Transplantology and Artifi cial Organs, Moscow, Russian Federation
M1  - (Bjertness E.) Department of Community Medicine, Norway
M1  - (Htet A.S.) University of Oslo, Oslo, Norway
M1  - (Boufous S.) Transport and Road Safety (TARS) Research, Australia
M1  - (Degenhardt L.) National Drug and Alcohol Research Centre, Australia
M1  - (Resnikoff S.) Brien Holden Vision Institute, Australia
M1  - (Calabria B.; Mitchell P.B.) University of New South Wales, Kensington, NSW, Australia
M1  - (Brainin M.) Danube-University Krems, Krems, Austria
M1  - (Brazinova A.; Majdan M.) Faculty of Health Sciences and Social Work, Department of Public Health, Trnava University, Trnava, Slovakia
M1  - (Brazinova A.) International Neurotrauma Research Organization, Vienna, Austria
M1  - (Lo W.D.) Departments of Pediatrics and Neurology, United States
M1  - (Adebiyi A.O.; Shen J.; Khang Y.H.) College of Medicine, United States
M1  - (Breitborde N.J.K.) The Ohio State University, Columbus, OH, United States
M1  - (Buchbinder R.) Monash Department of Clinical Epidemiology, Cabrini Institute, Melbourne, VIC, Australia
M1  - (Buckle G.C.) University of California, San Francisco, San Francisco, CA, United States
M1  - (Butt Z.A.) Al Shifa Trust Eye Hospital, Rawalpindi, Pakistan
M1  - (Calabria B.; Lal A.) National Centre for Epidemiology and Population Health, Australian National University, Canberra, ACT, Australia
M1  - (Carabin H.) Department of Biostatistics and Epidemiology, University of Oklahoma Health Sciences Center, Oklahoma City, OK, United States
M1  - (Cárdenas R.) Metropolitan Autonomous University, Mexico City, Mexico
M1  - (Carpenter D.O.) University at Albany, Rensselaer, NY, United States
M1  - (Castañeda-Orjuela C.A.) Colombian National Health Observatory, Instituto Nacional de Salud, Bogotá, Colombia
M1  - (Castañeda-Orjuela C.A.) Epidemiology and Public Health Evaluation Group, Public Health Department, Universidad Nacional de Colombia, Bogotá, Colombia
M1  - (Castillo Rivas J.) Caja Costarricense de Seguro Social, San Jose, Costa Rica
M1  - (Castillo Rivas J.) Universidad de Costa Rica, San Pedro, Montes de Oca, Costa Rica
M1  - (Catalá-López F.) Department of Medicine, University of Valencia/INCLIVA Health Research Institute and CIBERSAM Valencia, Spain
M1  - (Catalá-López F.) Clinical Epidemiology Program, Ottawa Hospital Research Institute, Ottawa, ON, Canada
M1  - (Chang J.) School of Nursing, College of Medicine, National Taiwan University, Taipei, Taiwan
M1  - (Chiang P.P.) Clinical Governance Unit, Gold Coast Health, Southport, QLD, Australia
M1  - (Chibueze C.E.) National Center for Child Health and Development, Setagaya, Japan
M1  - (Masiye F.; Chisumpa V.H.) University of Zambia, Lusaka, Zambia
M1  - (Chisumpa V.H.) University of Witwatersrand, Johannesburg, South Africa
M1  - (Choi J.J.) Seoul National University Medical Library, Seoul, South Korea
M1  - (Chowdhury R.) Department of Public Health and Primary Care, University of Cambridge, Cambridge, United Kingdom
M1  - (Christensen H.) Bispebjerg University Hospital, Copenhagen, Denmark
M1  - (Christopher D.J.) Christian Medical College, Vellore, India
M1  - (Cirillo M.) University of Salerno, Baronissi, Italy
M1  - (Cooper C.) MRC Lifecourse Epidemiology Unit, University of Southampton, Southampton, United Kingdom
M1  - (Cooper C.) NIHR Biomedical Research Centre, University of Southampton and University Hospital Southampton NHS Foundation Trust, Southampton, United Kingdom
M1  - (Cortinovis Biotech M.D.; Giussani Biol G.; Perico D.N.; Remuzzi G.) IRCCS-Istituto di Ricerche Farmacologiche Mario Negri, Bergamo, Italy
M1  - (Crump J.A.) Centre for International Health, Dunedin School of Medicine, New Zealand
M1  - (Derrett S.) Injury Prevention Research Unit, Department of Preventive and Social Medicine, Dunedin School of Medicine, New Zealand
M1  - (Poulton R.G.) University of Otago, Dunedin, New Zealand
M1  - (Damtew S.A.) Wolaita Sodo University, Wolaita Sodo, Ethiopia
M1  - (Damtew S.A.; Giref A.Z.; Haile D.; Jibat T.; Taye B.) Addis Ababa University, Addis Ababa, Ethiopia
M1  - (Dargan P.I.) Guy's and St Thomas' NHS Foundation Trust, London, United Kingdom
M1  - (das Neves J.) i3S - Instituto de Investigação e Inovação em Saúde and INEB - Instituto de Engenharia Biomédica, Portugal
M1  - (Massano J.; Santos J.V.) Faculty of Medicine, Portugal
M1  - (Davey G.) University of Porto, Porto, Portugal
M1  - (Davey G.) Wellcome Trust Brighton & Sussex Centre for Global Health Research, Brighton, United Kingdom
M1  - (Greaves F.; Davis A.C.; Newton J.N.; Steel N.) Public Health England, London, United Kingdom
M1  - (De Leo D.) Griffi th University, Brisbane, QLD, Australia
M1  - (Del Gobbo L.C.) Stanford University, Stanford, CA, United States
M1  - (Dellavalle R.P.) University of Colorado School of Medicine and the Colorado School of Public Health, Aurora, CO, United States
M1  - (Deribe K.) Brighton and Sussex Medical School, Brighton, United Kingdom
M1  - (Deribew A.) KEMRI-Wellcome Trust Research Programme, Kilifi, Kenya
M1  - (Des Jarlais D.C.) Mount Sinai Beth Israel, New York, NY, United States
M1  - (Des Jarlais D.C.) Icahn School of Medicine at Mount Sinai, New York, NY, United States
M1  - (Dharmaratne S.D.) Department of Community Medicine, Faculty of Medicine, University of Peradeniya, Peradeniya, Sri Lanka
M1  - (Dhillon P.K.; Ganguly P.; Zodpey S.) Public Health Foundation of India, Gurgaon, India
M1  - (Diaz-Torné C.) Hospital de la Santa Creu i Sant Pau, Barcelona, Spain
M1  - (Dubey M.; Rahman M.H.U.; Ram U.; Singh A.; Verma R.K.; Yadav A.K.) International Institute for Population Sciences, Mumbai, India
M1  - (Duncan B.B.; Kieling C.; Schmidt M.I.) Federal University of Rio Grande do Sul, Porto Alegre, Brazil
M1  - (Duncan B.B.) University of North Carolina, Chapel Hill, NC, United States
M1  - (Ebrahimi H.; Pishgar F.; Farzadfar F.; Kasaeian A.; Parsaeian M.) Non-communicable Diseases Research Center, Endocrinology and Metabolism Population Sciences Institute, Iran
M1  - (Ebrahimi H.) Liver and Pancreaticobiliary Diseases Research Center, Digestive Disease Research Institute, Shariati Hospital, Iran
M1  - (Heydarpour P.) Multiple Sclerosis Research Center, Neuroscience Institute, Iran
M1  - (Kasaeian A.) Hematology-Oncology and Stem Cell Transplantation Research Center, Iran
M1  - (Malekzadeh R.; Roshandel G.; Sepanlou S.G.) Digestive Diseases Research Institute, Iran
M1  - (Parsaeian M.; Yu C.) Department of Epidemiology and Biostatistics, School of Public Health, Iran
M1  - (Pishgar F.) Uro-Oncology Research Center, Iran
M1  - (Rahimi-Movaghar V.) Sina Trauma and Surgery Research Center, Tehran University of Medical Sciences, Tehran, Iran
M1  - (Yaseri M.) Tehran University of Medical Sciences, Tehran, Iran
M1  - (Elyazar I.) Eijkman-Oxford Clinical Research Unit, Jakarta, Indonesia
M1  - (Endres M.) Charité University Medicine Berlin, Berlin, Germany
M1  - (Endries A.Y.) Arba Minch University, Arba Minch, Ethiopia
M1  - (Ermakov S.P.) The Institute of Social and Economic Studies of Population, Russian Academy of Sciences, Moscow, Russian Federation
M1  - (Ermakov S.P.) Federal Research Institute for Health Organization and Informatics, Ministry of Health of the Russian Federation, Moscow, Russian Federation
M1  - (Eshrati B.) Ministry of Health and Medical Education, Tehran, Iran
M1  - (Eshrati B.) Arak University of Medical Sciences, Arak, Iran
M1  - (Farid T.A.; Khan A.R.) University of Louisville, Louisville, KY, United States
M1  - (Farinha C.S.E.S.) DGS Directorate General of Health, Lisboa, Portugal
M1  - (Farinha C.S.E.S.) Universidade Aberta, Lisboa, Portugal
M1  - (Faro A.) Federal University of Sergipe, Aracaju, Brazil
M1  - (Farvid M.S.) Harvard/MGH Center on Genomics, Vulnerable Populations, and Health Disparities, Mongan Institute for Health Policy Massachusetts General Hospital, Boston, MA, United States
M1  - (Feigin V.L.) National Institute for Stroke and Applied Neurosciences, New Zealand
M1  - (Te Ao B.J.) Auckland University of Technology, Auckland, New Zealand
M1  - (Felson D.T.) Boston University, Boston, MA, United States
M1  - (Fernandes J.G.) Institute of Education and Sciences, German Hospital Oswaldo Cruz, São Paulo, Brazil
M1  - (Fernandes J.C.) Centre for Experimental Medicine & Rheumatology, William Harvey Research Institute, Barts and The London School of Medicine & Dentistry, Queen Mary University of London, London, United Kingdom
M1  - (Fischer F.) Bielefeld University, Bielefeld, Germany
M1  - (Shiue I.) Alzheimer Scotland Dementia Research Centre, United Kingdom
M1  - (Fowkes F.G.R.) University of Edinburgh, Edinburgh, United Kingdom
M1  - (Franklin R.C.) James Cook University, Townsville, QLD, Australia
M1  - (Ganguly P.; Iyer V.J.) Indian Institute of Public Health Gandhinagar, Ahmedabad, India
M1  - (Gankpé F.G.) Leras Afrique, Cotonou, Benin
M1  - (Gankpé F.G.) CHU Hassan II, Fès, Morocco
M1  - (Gebre T.) The Task Force for Global Health, Decatur, GA, United States
M1  - (Gebremedhin A.T.) Ludwig Maximilians University, Munich, Germany
M1  - (Geleijnse J.M.) Division of Human Nutrition, Netherlands
M1  - (Jibat T.) Wageningen University, Wageningen, Netherlands
M1  - (Gessner B.D.) Agence de Médecine Préventive, Paris, France
M1  - (Gibney K.B.) The Royal Melbourne Hospital, Melbourne, VIC, Australia
M1  - (Ginawi I.A.) College of Medicine, University of Hail, Hail, Saudi Arabia
M1  - (Giroud M.) University Hospital of Dijon, Dijon, France
M1  - (Gishu M.D.; Tura A.K.) Haramaya University, Dire Dawa, Ethiopia
M1  - (Gishu M.D.) Kersa Health and Demographic Surveillance System, Harar, Ethiopia
M1  - (Glaser E.) Heller School for Social Policy and Management, United States
M1  - (Halasa Y.A.; Shepard D.S.; Undurraga E.A.) Brandeis University, Waltham, MA, United States
M1  - (Gona P.) University of Massachusetts Boston, Boston, MA, United States
M1  - (Goodridge A.) Instituto de Investigaciones Cientifi cas y Servicios de Alta Tecnologia- INDICASAT-AIP, Ciudad del Saber, Panama
M1  - (Gopalani S.V.) Department of Health and Social Affairs, Government of the Federated States of Micronesia, Palikir, Federated States of Micronesia
M1  - (Gotay C.C.; Kissoon N.; Kopec J.A.; Pourmalek F.) University of British Columbia, Vancouver, BC, Canada
M1  - (Goto A.) Division of Epidemiology, Center for Public Health Sciences, Japan
M1  - (Inoue M.) National Cancer Center, Tokyo, Japan
M1  - (Grainger R.) University of Otago, Wellington, New Zealand
M1  - (Gupta R.) West Virginia Bureau for Public Health, Charleston, WV, United States
M1  - (Gupta R.) Eternal Heart Care Centre and Research Institute, Jaipur, India
M1  - (Gupta V.) Department of Anthropology, University of Delhi, Delhi, India
M1  - (Gutiérrez R.A.) National Institute of Psychiatry Ramon de la Fuente, Mexico City, Mexico
M1  - (Vollset S.E.; Knudsen A.K.) Department of Global Public Health and Primary Care, Norway
M1  - (Hailu A.D.; Norheim O.F.) University of Bergen, Bergen, Norway
M1  - (Hailu G.B.) Kilte Awlaelo Health and Demographic Surveillance System, Mekelle, Ethiopia
M1  - (Hamadeh R.R.) Arabian Gulf University, Manama, Bahrain
M1  - (Hamidi S.) Hamdan Bin Mohammed Smart University, Dubai, United Arab Emirates
M1  - (Hammami M.) Wayne County Department of Health and Human Services, Detroit, MI, United States
M1  - (Handal A.J.) University of New Mexico, Albuquerque, NM, United States
M1  - (Hankey G.J.) School of Medicine and Pharmacology, University of Western Australia, Perth, WA, Australia
M1  - (Hankey G.J.) Harry Perkins Institute of Medical Research, Nedlands, WA, Australia
M1  - (Hankey G.J.) Western Australian Neuroscience Research Institute, Nedlands, WA, Australia
M1  - (Hao Y.) School of Public Health, Sun Yat-sen University, Guangzhou, China
M1  - (Harikrishnan S.) Sree Chitra Tirunal Institute for Medical Sciences and Technology, Trivandrum, India
M1  - (Haro J.M.) Parc Sanitari Sant Joan de Déu - CIBERSAM, Sant Boi de Llobregat (Barcelona), Spain
M1  - (Haro J.M.) Universitat de Barcelona, Barcelona, Spain
M1  - (Hay R.J.) International Foundation for Dermatology, London, United Kingdom
M1  - (Hoek H.W.) Department of Psychiatry, University Medical Center Groningen, Netherlands
M1  - (Tura A.K.) University of Groningen, Groningen, Netherlands
M1  - (Hoek H.W.) Department of Epidemiology, Mailman School of Public Health, United States
M1  - (Skirbekk V.) Columbia University, New York, NY, United States
M1  - (Horino M.) Nevada Division of Public and Behavioral Health, Department of Health and Human Services, Carson City, NV, United States
M1  - (Horita N.) Department of Pulmonology, Yokohama City University Graduate School of Medicine, Yokohama, Japan
M1  - (Hosgood H.D.) Albert Einstein College of Medicine, Bronx, NY, United States
M1  - (Hoy D.G.) Public Health Division, The Pacific Community, Noumea, New Caledonia
M1  - (Htet A.S.) International Relations Division, Ministry of Health, Nay Pyi Taw, Myanmar
M1  - (Huang H.) Cambridge Health Alliance, Cambridge, MA, United States
M1  - (Iburg K.M.) Aarhus University, Aarhus, Denmark
M1  - (Innos K.) National Institute for Health Development, Tallinn, Estonia
M1  - (Inoue M.) Graduate School of Medicine, Japan
M1  - (Shibuya K.) University of Tokyo, Tokyo, Japan
M1  - (Jacobsen K.H.) Department of Global and Community Health, George Mason University, Fairfax, VA, United States
M1  - (Jakovljevic M.B.) Faculty of Medical Sciences, University of Kragujevac, Kragujevac, Serbia
M1  - (Javanbakht M.) University of Aberdeen, Aberdeen, United Kingdom
M1  - (Jayaraman S.P.) Department of Surgery, Virginia Commonwealth University, Richmond, VA, United States
M1  - (Jayatilleke A.U.) Postgraduate Institute of Medicine, Colombo, Sri Lanka
M1  - (Jayatilleke A.U.) Institute of Violence and Injury Prevention, Colombo, Sri Lanka
M1  - (Jee S.H.) Graduate School of Public Health, Yonsei University, Seoul, South Korea
M1  - (Jeemon P.; Prabhakaran D.) Centre for Chronic Disease Control, New Delhi, India
M1  - (Jiang Y.) Department of Health Development, Institute of Industrial Ecological Sciences, University of Occupational and Environmental Health, Kitakyushu, Japan
M1  - (Jimenez-Corona A.) Department of Ocular Epidemiology and Visual Health, Institute of Ophthalmology Conde de Valencia, Mexico City, Mexico
M1  - (Jimenez-Corona A.) General Directorate of Epidemiology, Ministry of Health, Mexico City, Mexico
M1  - (Jonas J.B.) Department of Ophthalmology, Medical Faculty Mannheim, Ruprecht-Karls-University Heidelberg, Mannheim, Germany
M1  - (Kabir Z.) University College Cork, Cork, Ireland
M1  - (Kalkonde Y.) Society for Education, Action and Research in Community Health, Gadchiroli, India
M1  - (Kamal R.; Kesavachandran C.N.) CSIR-Indian Institute of Toxicology Research, Lucknow, India
M1  - (Kan H.) Fudan University, Shanghai, China
M1  - (Karch A.) Epidemiological and Statistical Methods Research Group, Helmholtz Centre for Infection Research, Braunschweig, Germany
M1  - (Karch A.) Hannover-Braunschweig Site, German Center for Infection Research, Braunschweig, Germany
M1  - (Karema C.K.) Quality and Equity Health Care, Kigali, Rwanda
M1  - (Karimkhani C.) Case Western University Hospitals, Cleveland, OH, United States
M1  - (Kaul A.) Oklahoma State University, Tulsa, OK, United States
M1  - (Keiyoro P.N.) Institute of Tropical and Infectious Diseases, Nairobi, Kenya
M1  - (Keiyoro P.N.) School of Continuing and Distance Education, Nairobi, Kenya
M1  - (Lyons R.A.) Farr Institute, United Kingdom
M1  - (Kemp A.H.) Swansea University, Swansea, United Kingdom
M1  - (Keren A.) Assuta Hospitals, Assuta Hashalom, Tel Aviv, Israel
M1  - (Khader Y.S.) Jordan University of Science and Technology, Irbid, Jordan
M1  - (Khan E.A.) Health Services Academy, Islamabad, Pakistan
M1  - (Won S.; Nachega J.B.) Graduate School of Public Health, United States
M1  - (Khera S.; Tavakkoli M.) Seoul National University, Seoul, South Korea
M1  - () New York Medical College, Valhalla, NY, United States
M1  - (Khoja T.A.M.) Executive Board of the Health Ministers' Council for Cooperation Council States, Riyadh, Saudi Arabia
M1  - (Khubchandani J.) Ball State University, Muncie, IN, United States
M1  - (Kieling C.) Hospital de Clínicas de Porto Alegre, Porto Alegre, Brazil
M1  - (Kim C.) Korea Health Industry Development Institute, Cheongju-si, South Korea
M1  - (Kim D.) Department of Health Sciences, Northeastern University, Boston, MA, United States
M1  - (Kim Y.J.) Southern University College, Skudai, Malaysia
M1  - (Vollset S.E.; Knudsen A.K.) Centre for Disease Burden, Norway
M1  - (Skogen J.C.) Department of Health Promotion, Norway
M1  - (Skirbekk V.; Savic M.) Norwegian Institute of Public Health, Oslo, Norway
M1  - (Kokubo Y.) Department of Preventive Cardiology, National Cerebral and Cardiovascular Center, Suita, Japan
M1  - (Kolte D.) Division of Cardiology, United States
M1  - (McGarvey S.T.) Brown University, Providence, RI, United States
M1  - (Kosen S.) Center for Community Empowerment, Health Policy and Humanities, NIHRD, Jakarta, Indonesia
M1  - (Koul P.A.) Sher-i-Kashmir Institue of Medical Sciences, Srinagar, India
M1  - (Koyanagi A.) Barcelona, Spain
M1  - (Kravchenko M.; Varakin Y.Y.) Research Center of Neurology, Moscow, Russian Federation
M1  - (Kuate Defo B.) Department of Demography and Public Health Research Institute, Canada
M1  - (Kuate Defo B.) Department of Social and Preventive Medicine, School of Public Health, Canada
M1  - (Kucuk Bicer B.) University of Montreal, Montreal, QC, Canada
M1  - (Kucuk Bicer B.) Institute of Public Health, Hacettepe University, Ankara, Turkey
M1  - (Kudom A.A.) University of Cape Coast, Cape Coast, Ghana
M1  - (Polinder S.) Department of Public Health, Netherlands
M1  - (Kuipers E.J.) Erasmus MC, University Medical Center Rotterdam, Rotterdam, Netherlands
M1  - (Lallukka T.; Shiri R.) Work Organizations, Work Disability Prevention, The Finnish Institute of Occupational Health, Helsinki, Finland
M1  - (Lallukka T.) Department of Public Health, Faculty of Medicine, Finland
M1  - (Meretoja T.J.) University of Helsinki, Helsinki, Finland
M1  - (Lam H.) Institute of Health Policy and Development Studies, National Institutes of Health, Manila, Philippines
M1  - (Lam J.O.; Nachega J.B.) Johns Hopkins Bloomberg School of Public Health, United States
M1  - (Tran B.X.) Johns Hopkins University, Baltimore, MD, United States
M1  - (Langan S.M.; McKee M.) London School of Hygiene & Tropical Medicine, London, United Kingdom
M1  - (Lavados P.M.) Servicio de Neurologia, Clinica Alemana, Universidad del Desarrollo, Santiago, Chile
M1  - (Leasher J.L.) College of Optometry, Nova Southeastern University, Fort Lauderdale, FL, United States
M1  - (Leung R.) State University of New York, Albany, Rensselaer, NY, United States
M1  - (Levi M.) Tuscany Regional Centre for Occupational Injuries and Diseases, Florence, Italy
M1  - (Li Y.) San Francisco VA Medical Center, San Francisco, CA, United States
M1  - (Liang J.) National Offi ce for Maternal and Child Health Surveillance, West China Second University Hospital, Sichuan University, Chengdu, China
M1  - (Liu Y.; Phillips M.R.) Emory University, Atlanta, GA, United States
M1  - (Lloyd B.K.) Eastern Health Clinical School, Australia
M1  - (Lloyd B.K.) Monash University, Fitzroy, VIC, Australia
M1  - (Lloyd B.K.) Turning Point, Eastern Health, Melbourne, VIC, Australia
M1  - (Lo W.D.) Nationwide Children's Hospital, Columbus, OH, United States
M1  - (Logroscino G.) University of Bari, Bari, Italy
M1  - (Looker K.J.) University of Bristol, Bristol, United Kingdom
M1  - (Lunevicius R.) Aintree University Hospital National Health Service Foundation Trust, Liverpool, United Kingdom
M1  - (Lunevicius R.) School of Medicine, University of Liverpool, Liverpool, United Kingdom
M1  - (Weintraub R.G.; Mackay M.T.) Royal Children's Hospital, Melbourne, VIC, Australia
M1  - (Magdy Abd El Razek M.) Aswan University Hospital, Aswan Faculty of Medicine, Aswan, Egypt
M1  - (Mahdavi M.) Social Security Organization Research Institute, Tehran, Iran
M1  - (Mahdavi M.) Institute of Health Policy and Management, Erasmus University Rotterdam, Rotterdam, Netherlands
M1  - (Marcenes W.) Division of Population and Patient Health, King's College London Dental Institute, London, United Kingdom
M1  - (Meaney P.A.) Perelman School of Medicine, United States
M1  - (Margolis D.J.) University of Pennsylvania, Philadelphia, PA, United States
M1  - (Martinez-Raga J.) University Hospital Doctor Peset, University of Valencia, Valencia, Spain
M1  - (Martinez-Raga J.) CEU Cardenal Herrera University, Moncada (Valencia), Spain
M1  - (Massano J.) Hospital Pedro Hispano/ULS Matosinhos, Matosinhos, Portugal
M1  - (McMahon B.J.) Alaska Native Tribal Health Consortium, Anchorage, AK, United States
M1  - (Meaney P.A.) Children's Hospital of Philadelphia, Philadelphia, PA, United States
M1  - (Mehari A.) College of Medicine, Howard University, Washington, DC, United States
M1  - (Mekonnen A.B.; Tedla B.A.) University of Gondar, Gondar, Ethiopia
M1  - (Memiah P.) University of West Florida, Pensacola, FL, United States
M1  - (Memish Z.A.) Saudi Ministry of Health, Riyadh, Saudi Arabia
M1  - (Memish Z.A.) College of Medicine, Alfaisal University, Riyadh, Saudi Arabia
M1  - (Mendoza W.) United Nations Population Fund, Lima, Peru
M1  - (Meretoja A.) Department of Neurology, Helsinki University Hospital, Helsinki, Finland
M1  - (Meretoja T.J.) Helsinki University Hospital, Comprehensive Cancer Center, Breast Surgery Unit, Helsinki, Finland
M1  - (Mhimbira F.A.) Ifakara Health Institute, Bagamoyo, Tanzania
M1  - (Miller T.R.) Pacific Institute for Research & Evaluation, Calverton, MD, United States
M1  - (Miller T.R.) Centre for Population Health, Curtin University, Perth, WA, Australia
M1  - (Mills E.J.) University of Ottawa, Ottawa, ON, Canada
M1  - (Mohammadi A.) Neuroscience Research Center, Baqiyatallah University of Medical Sciences, Tehran, Iran
M1  - (Mohammed S.) Health Systems and Policy Research Unit, Ahmadu Bello University, Zaria, Nigeria
M1  - (Monasta L.; Montico M.; Ronfani L.) Institute for Maternal and Child Health, IRCCS “Burlo Garofolo”, Trieste, Italy
M1  - (Moradi-Lakeh M.) Department of Community Medicine, Gastrointestinal and Liver Disease Research Center, Preventive Medicine and Public Health Research Center, Iran University of Medical Sciences, Tehran, Iran
M1  - (Morawska L.) International Laboratory for Air Quality and Health, Australia
M1  - (Morawska L.) Queensland University of Technology, Brisbane, QLD, Australia
M1  - (Norman R.E.) Institute of Health and Biomedical Innovation, Australia
M1  - (Norman R.E.) Queensland University of Technology, Brisbane, QLD, Australia
M1  - (Werdecker A.) Competence Center Mortality- Follow-Up of the German National Cohort, Germany
M1  - (Mueller U.O.; Westerman R.) Federal Institute for Population Research, Wiesbaden, Germany
M1  - (Paternina Caicedo A.J.) Public Health Dynamics Laboratory, United States
M1  - (Murdoch M.E.) University of Pittsburgh, Pittsburgh, PA, United States
M1  - (Murdoch M.E.) West Herts Hospitals NHS Trust, Watford, Hertfordshire, United Kingdom
M1  - (Nachega J.B.; Seedat S.; Wiysonge C.S.) Stellenbosch University, Cape Town, South Africa
M1  - (Nagel G.; Rothenbacher D.) Institute of Epidemiology and Medical Biometry, Ulm University, Ulm, Germany
M1  - (Naheed A.) International Centre for Diarrhoeal Disease Research, Bangladesh (icddr,b), Dhaka, Bangladesh
M1  - (Remuzzi G.; Naldi L.) Azienda Ospedaliera Papa Giovanni XXIII, Bergamo, Italy
M1  - (Nangia V.) Suraj Eye Institute, Nagpur, India
M1  - (Ngalesoni F.N.) Ministry of Health and Social Welfare, Dar es Salaam, Tanzania
M1  - (Nguyen Q.L.) Institute for Global Health Innovations, Duy Tan University, Da Nang, Viet Nam
M1  - (Nkamedjie Pete P.M.) Institute For Research, Socio-Economic Development and Communication, Yaoundé, Cameroon
M1  - (Nolla J.M.) Hospital Universitari de Bellvitge, L'Hospitalet, Spain
M1  - (Nunes B.P.) Federal University of Pelotas, Pelotas, Brazil
M1  - (Ogbo F.A.) Centre for Health Research, Western Sydney University, Sydney, NSW, Australia
M1  - (Oh I.) Department of Preventive Medicine, School of Medicine, Kyung Hee University, Seoul, South Korea
M1  - (Ohkubo T.) Teikyo University School of Medicine, Tokyo, Japan
M1  - (Olivares P.R.) Universidad Autonoma de Chile, Talca, Chile
M1  - (Olusanya B.O.; Olusanya J.O.) Center for Healthy Start Initiative, Lagos, Nigeria
M1  - (Ortiz A.) IIS-Fundacion Jimenez Diaz-UAM, Madrid, Spain
M1  - (Osman M.) YBank, Cambridge, MA, United States
M1  - (Ota E.) St Luke's International University, Tokyo, Japan
M1  - (Mahesh P.A.) JSS Medical College, JSS University, Mysore, India
M1  - (Park E.) Department of Medical Humanities and Social Medicine, College of Medicine, Kosin University, Busan, South Korea
M1  - (Passos V.M.D.A.) Universidade Federal de Minas Gerais, Belo Horizonte, Brazil
M1  - (Paternina Caicedo A.J.) Universidad de Cartagena, Cartagena, Colombia
M1  - (Patten S.B.) Department of Community Health Sciences, Canada
M1  - (Tonelli M.) University of Calgary, Calgary, AB, Canada
M1  - (Pereira D.M.) REQUIMTE/LAQV, Laboratório de Farmacognosia, Departamento de Química, Faculdade de Farmácia, Universidade do Porto, Porto, Portugal
M1  - (Perez-Padilla R.) National Institute of Respiratory Diseases, Mexico City, Mexico
M1  - (Pesudovs K.) Flinders University, Adelaide, SA, Australia
M1  - (Petzold M.) University of the Witwatersrand, Johannesburg, South Africa
M1  - (Phillips M.R.) Shanghai Jiao Tong University School of Medicine, Shanghai, China
M1  - (Pillay J.D.) Durban University of Technology, Durban, South Africa
M1  - (Plass D.) Exposure Assessment and Environmental Health Indicators, German Environment Agency, Berlin, Germany
M1  - (Platts-Mills J.A.) University of Virginia, Charlottesville, VA, United States
M1  - (Pond C.D.) University of Newcastle, Callaghan, NSW, Australia
M1  - (Prasad N.M.) The Fred Hollows Foundation, Sydney, NSW, Australia
M1  - (Prasad N.M.) Centre for Eye Research Australia, Melbourne, VIC, Australia
M1  - (Qorbani M.) Department of Community Medicine, School of Medicine, Alborz University of Medical Sciences, Karaj, Iran
M1  - (Radfar A.) A T Still University, Kirksville, MO, United States
M1  - (Rafay A.) Contech School of Public Health, Lahore, Pakistan
M1  - (Rahman M.) Research and Evaluation Division, BRAC, Dhaka, Bangladesh
M1  - (Rahman S.U.) Hamad Medical Corporation, Doha, Qatar
M1  - (Rai R.K.) Society for Health and Demographic Surveillance, Suri, India
M1  - (Rajsic S.) ERAWEB Program, University for Health Sciences, Medical Informatics and Technology, Hall in Tirol, Austria
M1  - (Refaat A.H.) Walden University, Minneapolis, MN, United States
M1  - (Refaat A.H.) Suez Canal University, Ismailia, Egypt
M1  - (Remuzzi G.) Department of Biomedical and Clinical Sciences L Sacco, University of Milan, Milan, Italy
M1  - (Ribeiro A.L.) Hospital das Clinicas da Universidade Federal de Minas Gerais, Belo Horizonte, Brazil
M1  - (Rojas-Rueda D.) (ISGlobal) Instituto de Salud Global de Barcelona, Barcelona, Spain
M1  - (Roshandel G.) Golestan Research Center of Gastroenterology and Hepatology, Golestan University of Medical Sciences, Gorgan, Iran
M1  - (Roy A.; Sagar R.; Satpathy M.; Tandon N.) All India Institute of Medical Sciences, New Delhi, India
M1  - (Sahathevan R.) Ballarat Health Service, Ballarat, VIC, Australia
M1  - (Sahathevan R.) Universiti Kebangsaan Malaysia Medical Centre, Kuala Lumpur, Malaysia
M1  - (Sanabria J.R.) Marshall University J Edwards School of Medicine, Huntington, WV, United States
M1  - (Sanabria J.R.) Case Western Reserve University, Cleveland, OH, United States
M1  - (Sanchez-Niño M.D.) IIS-Fundacion Jimenez Diaz, Madrid, Spain
M1  - (Sarmiento-Suarez R.) Universidad Ciencias Aplicadas y Ambientales, Bogotá, Colombia
M1  - (Sartorius B.) University of KwaZulu-Natal, Durban, South Africa
M1  - (Sawhney M.) Marshall University, Huntington, WV, United States
M1  - (Schaub M.P.) Swiss Research Institute of Public Health and Addiction, Switzerland
M1  - (Yebyo H.G.) University of Zurich, Zurich, Switzerland
M1  - (Schneider I.J.C.; Silva D.A.S.) Federal University of Santa Catarina, Florianópolis, Brazil
M1  - (Schöttker B.) German Cancer Research Center, Heidelberg, Germany
M1  - (Schöttker B.) Institute of Health Care and Social Sciences, FOM University, Essen, Germany
M1  - (Schwebel D.C.; Singh J.A.) University of Alabama at Birmingham, Birmingham, AL, United States
M1  - (Shaheen A.) Department of Public Health, An-Najah University, Nablus, Palestine
M1  - (Shaikh M.A.) Independent Consultant, Karachi, Pakistan
M1  - (Sharma R.) Indian Institute of Technology Ropar, Rupnagar, India
M1  - (Sharma U.) ICMR National Institute of Epidemiology, Chennai, India
M1  - (Shen J.) Research Institute at Nationwide Children's Hospital, Columbus, OH, United States
M1  - (Shin M.) Department of Public Health Science, Graduate School, South Korea
M1  - (Yoon S.) Department of Preventive Medicine, College of Medicine, South Korea
M1  - (Shiue I.) Korea University, Seoul, South Korea
M1  - (Shiue I.) Faculty of Health and Life Sciences, Northumbria University, Newcastle upon Tyne, United Kingdom
M1  - (Sigfusdottir I.D.) Reykjavik University, Reykjavik, Iceland
M1  - (Silveira D.G.A.) Brasília University, Brasília, Brazil
M1  - (Singh O.P.) Department of Medicine, Institute of Medical Sciences, Banaras Hindu University, Varanasi, India
M1  - (Singh P.K.) Institute for Human Development, New Delhi, India
M1  - (Skogen J.C.) Alcohol and Drug Research Western Norway, Norway
M1  - (Søreide K.) Stavanger University Hospital, Stavanger, Norway
M1  - (Sliwa K.) Faculty of Health Sciences, Hatter Institute for Cardiovascular Research in Africa, South Africa
M1  - (Stein D.J.) Department of Psychiatry, South Africa
M1  - (Watkins D.A.) University of Cape Town, Cape Town, South Africa
M1  - (Soriano J.B.) Instituto de Investigación Hospital Universitario de la Princesa, Universidad Autónoma de Madrid, Cátedra UAM-Linde, Palma de Mallorca, Spain
M1  - (Sposato L.A.) Department of Clinical Neurological Sciences, Western University, London, ON, Canada
M1  - (Sreeramareddy C.T.) Department of Community Medicine, International Medical University, Kuala Lumpur, Malaysia
M1  - (Stathopoulou V.) Attikon University Hospital, Athens, Greece
M1  - (Steel N.) University of East Anglia, Norwich, United Kingdom
M1  - (Stein D.J.) South African Medical Research Council Unit on Anxiety & Stress Disorders, Cape Town, South Africa
M1  - (Steiner T.J.; Stovner L.J.) Department of Neuroscience, Norwegian University of Science and Technology, Trondheim, Norway
M1  - (Steinke S.) Department of Dermatology, University Hospital Muenster, Muenster, NRW, Germany
M1  - (Stovner L.J.) Norwegian Advisory Unit on Headache, St Olavs Hospital, Trondheim, Norway
M1  - (Stroumpoulis K.) Alexandra General Hospital of Athens, Athens, Greece
M1  - (Stroumpoulis K.) Centre Hospitalier Public du Cotentin, Cherbourg, France
M1  - (Sunguya B.F.) Muhimbili University of Health and Allied Sciences, Dar es Salaam, Tanzania
M1  - (Swaminathan S.) Indian Council of Medical Research, New Delhi, India
M1  - (Sykes B.L.) Departments of Criminology, Law & Society, Sociology, and Public Health, University of California, Irvine, Irvine, CA, United States
M1  - (Tabarés-Seisdedos R.) Department of Medicine, University of Valencia, INCLIVA Health Research Institute and CIBERSAM Valencia, Spain
M1  - (Takala J.S.) WSH Institute, Ministry of Manpower, Singapore, Singapore
M1  - (Takala J.S.) Tampere University of Technology, Tampere, Finland
M1  - (Tanne D.) Chaim Sheba Medical Center, Tel Hashomer, Israel
M1  - (Tanne D.) Tel Aviv University, Tel Aviv, Israel
M1  - (Tedla B.A.) James Cook University, Cairns, QLD, Australia
M1  - (Terkawi A.S.) Outcomes Research Consortium, United States
M1  - (Tuzcu E.M.) Cleveland Clinic, Cleveland, OH, United States
M1  - (Terkawi A.S.) Department of Anesthesiology, King Fahad Medical City, Riyadh, Saudi Arabia
M1  - (Thomson A.J.) Adaptive Knowledge Management, Victoria, BC, Canada
M1  - (Thorne-Lyman A.L.) WorldFish, Penang, Malaysia
M1  - (Thurston G.D.) Nelson Institute of Environmental Medicine, School of Medicine, United States
M1  - (Tobe-Gai R.) New York University, Tuxedo, NY, United States
M1  - (Tobe-Gai R.) National Center for Child Health and Development, Tokyo, Japan
M1  - (Topor-Madry R.) Institute of Public Health, Faculty of Health Sciences, Jagiellonian University Medical College, Kraków, Poland
M1  - (Topor-Madry R.) Faculty of Health Sciences, Wroclaw Medical University, Wroclaw, Poland
M1  - (Topouzis F.) Aristotle University of Thessaloniki, Thessaloniki, Greece
M1  - (Tran B.X.) Hanoi Medical University, Hanoi, Viet Nam
M1  - (Truelsen T.) Department of Neurology, Rigshospitalet, University of Copenhagen, Denmark
M1  - (Tsala Dimbuene Z.) Department of Population Sciences and Development, Faculty of Economics and Management, University of Kinshasa, Kinshasa, Democratic Republic Congo
M1  - (Tsala Dimbuene Z.) African Population and Health Research Center, Nairobi, Kenya
M1  - (Tsilimbaris M.) Department of Medicine, University of Crete, Heraklion, Greece
M1  - (Tyrovolas S.) Parc Sanitari Sant Joan de Déu, Fundació Sant Joan de Déu, Universitat de Barcelona, CIBERSAM Barcelona, Spain
M1  - (Ukwaja K.N.) Department of Internal Medicine, Federal Teaching Hospital, Abakaliki, Nigeria
M1  - (Uneke C.J.) Ebonyi State University, Abakaliki, Nigeria
M1  - (Uthman O.A.) Warwick Medical School, University of Warwick, Coventry, United Kingdom
M1  - (van Gool C.H.) National Institute for Public Health and the Environment, Bilthoven, Netherlands
M1  - (Vasankari T.) UKK Institute for Health Promotion Research, Tampere, Finland
M1  - (Venketasubramanian N.) Raffl es Neuroscience Centre, Raffles Hospital, Singapore, Singapore
M1  - (Violante F.S.) University of Bologna, Bologna, Italy
M1  - (Vladimirov S.K.) Federal Research Institute for Health Organization and Informatics, Moscow, Russian Federation
M1  - (Vlassov V.V.) National Research University Higher School of Economics, Moscow, Russian Federation
M1  - (Wagner G.R.) National Institute for Occupational Safety and Health, Washington, DC, United States
M1  - (Waller S.G.) Uniformed Services University of Health Sciences, Bethesda, MD, United States
M1  - (Weichenthal S.) McGill University, Montreal, QC, Canada
M1  - (Weiderpass E.) Department of Research, Cancer Registry of Norway, Institute of Population-Based Cancer Research, Oslo, Norway
M1  - (Weiderpass E.) Department of Community Medicine, Faculty of Health Sciences, University of Tromsø, The Arctic University of Norway, Tromsø, Norway
M1  - (Weiderpass E.) Genetic Epidemiology Group, Folkhälsan Research Center, Helsinki, Finland
M1  - (Westerman R.) German National Cohort Consortium, Heidelberg, Germany
M1  - (White R.A.) Department of Infectious Disease Epidemiology and Modelling, United Kingdom
M1  - (Williams H.C.) Centre of Evidencebased Dermatology, University of Nottingham, Nottingham, United Kingdom
M1  - (Wiysonge C.S.) South African Medical Research Council, Cape Town, South Africa
M1  - (Wolfe C.D.) National Institute for Health Research Comprehensive Biomedical Research Centre, Guy's & St Thomas' NHS Foundation Trust and King's College London, London, United Kingdom
M1  - (Wubshet M.) St Paul's Hospital, Millennium Medical College, Addis Ababa, Ethiopia
M1  - (Xavier D.) St John's Medical College and Research Institute, Bangalore, India
M1  - (Xu G.) Department of Neurology, Jinling Hospital, Nanjing University School of Medicine, Nanjing, China
M1  - (Yan L.L.) Global Health Research Center, Duke Kunshan University, Kunshan, China
M1  - (Yano Y.) Department of Preventive Medicine, Northwestern University, Chicago, IL, United States
M1  - (Yip P.) Social Work and Social Administration Department and The Hong Kong Jockey Club Centre for Suicide Research and Prevention, University of Hong Kong, Hong Kong, Hong Kong
M1  - (Yonemoto N.) Department of Biostatistics, School of Public Health, Kyoto University, Kyoto, Japan
M1  - (Younis M.Z.) Jackson State University, Jackson, MS, United States
M1  - (Yu C.) Global Health Institute, China
M1  - (Zaidi Z.) Wuhan University, Wuhan, China
M1  - (Zaidi Z.) University Hospital, Setif, Algeria
M1  - (Zaki M.E.) Faculty of Medicine, Mansoura University, Mansoura, Egypt
M1  - (Zeeb H.) Leibniz Institute for Prevention Research and Epidemiology, Bremen, Germany
M1  - (Zuhlke L.J.) Red Cross War Memorial Children's Hospital, Cape Town, South Africa
M1  - ()
T1  - Global, regional, and national incidence, prevalence, and years lived with disability for 310 diseases and injuries, 1990–2015: a systematic analysis for the Global Burden of Disease Study 2015
LA  - English
KW  - accommodation disorder
KW  - acquired immune deficiency syndrome
KW  - adolescent
KW  - adult
KW  - Africa
KW  - age
KW  - anemia
KW  - article
KW  - ascariasis
KW  - Asia
KW  - automutilation
KW  - battle injury
KW  - Bayesian learning
KW  - cancer epidemiology
KW  - cancer incidence
KW  - cardiovascular disease
KW  - child
KW  - chronic disease
KW  - chronic liver disease
KW  - chronic respiratory tract disease
KW  - clinical outcome
KW  - communicable disease
KW  - comorbidity
KW  - Democratic Republic Congo
KW  - demography
KW  - dental caries
KW  - diabetes mellitus
KW  - diarrhea
KW  - disability
KW  - drug dependence
KW  - educational status
KW  - endocrine disease
KW  - female
KW  - funding
KW  - gastrointestinal disease
KW  - genital herpes
KW  - geographic distribution
KW  - hearing impairment
KW  - heart failure
KW  - hematologic disease
KW  - human
KW  - immunopathology
KW  - incidence
KW  - income
KW  - infection
KW  - injury
KW  - iron deficiency anemia
KW  - Liberia
KW  - liver cirrhosis
KW  - low back pain
KW  - lower respiratory tract infection
KW  - major clinical study
KW  - malaria
KW  - male
KW  - malignant neoplasm
KW  - maternal disease
KW  - mental disease
KW  - middle aged
KW  - Middle East
KW  - migraine
KW  - neck pain
KW  - neglected disease
KW  - neurologic disease
KW  - newborn
KW  - newborn disease
KW  - non communicable disease
KW  - North African
KW  - nutritional deficiency
KW  - nutritional disorder
KW  - Pacific islands
KW  - prevalence
KW  - priority journal
KW  - refraction error
KW  - sex
KW  - social aspect
KW  - Somalia
KW  - South and Central America
KW  - systematic review
KW  - tension headache
KW  - tropical disease
KW  - tuberculosis
KW  - Uganda
KW  - upper respiratory tract infection
KW  - urogenital tract disease
KW  - Venezuela
KW  - visual impairment
KW  - young adult
N2  - Background Non-fatal outcomes of disease and injury increasingly detract from the ability of the world's population to live in full health, a trend largely attributable to an epidemiological transition in many countries from causes affecting children, to non-communicable diseases (NCDs) more common in adults. For the Global Burden of Diseases, Injuries, and Risk Factors Study 2015 (GBD 2015), we estimated the incidence, prevalence, and years lived with disability for diseases and injuries at the global, regional, and national scale over the period of 1990 to 2015. Methods We estimated incidence and prevalence by age, sex, cause, year, and geography with a wide range of updated and standardised analytical procedures. Improvements from GBD 2013 included the addition of new data sources, updates to literature reviews for 85 causes, and the identification and inclusion of additional studies published up to November, 2015, to expand the database used for estimation of non-fatal outcomes to 60 900 unique data sources. Prevalence and incidence by cause and sequelae were determined with DisMod-MR 2.1, an improved version of the DisMod-MR Bayesian meta-regression tool first developed for GBD 2010 and GBD 2013. For some causes, we used alternative modelling strategies where the complexity of the disease was not suited to DisMod-MR 2.1 or where incidence and prevalence needed to be determined from other data. For GBD 2015 we created a summary indicator that combines measures of income per capita, educational attainment, and fertility (the Socio-demographic Index [SDI]) and used it to compare observed patterns of health loss to the expected pattern for countries or locations with similar SDI scores. Findings We generated 9·3 billion estimates from the various combinations of prevalence, incidence, and YLDs for causes, sequelae, and impairments by age, sex, geography, and year. In 2015, two causes had acute incidences in excess of 1 billion: upper respiratory infections (17·2 billion, 95% uncertainty interval [UI] 15·4–19·2 billion) and diarrhoeal diseases (2·39 billion, 2·30–2·50 billion). Eight causes of chronic disease and injury each affected more than 10% of the world's population in 2015: permanent caries, tension-type headache, iron-deficiency anaemia, age-related and other hearing loss, migraine, genital herpes, refraction and accommodation disorders, and ascariasis. The impairment that affected the greatest number of people in 2015 was anaemia, with 2·36 billion (2·35–2·37 billion) individuals affected. The second and third leading impairments by number of individuals affected were hearing loss and vision loss, respectively. Between 2005 and 2015, there was little change in the leading causes of years lived with disability (YLDs) on a global basis. NCDs accounted for 18 of the leading 20 causes of age-standardised YLDs on a global scale. Where rates were decreasing, the rate of decrease for YLDs was slower than that of years of life lost (YLLs) for nearly every cause included in our analysis. For low SDI geographies, Group 1 causes typically accounted for 20–30% of total disability, largely attributable to nutritional deficiencies, malaria, neglected tropical diseases, HIV/AIDS, and tuberculosis. Lower back and neck pain was the leading global cause of disability in 2015 in most countries. The leading cause was sense organ disorders in 22 countries in Asia and Africa and one in central Latin America; diabetes in four countries in Oceania; HIV/AIDS in three southern sub-Saharan African countries; collective violence and legal intervention in two north African and Middle Eastern countries; iron-deficiency anaemia in Somalia and Venezuela; depression in Uganda; onchoceriasis in Liberia; and other neglected tropical diseases in the Democratic Republic of the Congo. Interpretation Ageing of the world's population is increasing the number of people living with sequelae of diseases and injuries. Shifts in the epidemiological profile driven by socioeconomic change also contribute to the continued increase in years lived with disability (YLDs) as well as the rate of increase in YLDs. Despite limitations imposed by gaps in data availability and the variable quality of the data available, the standardised and comprehensive approach of the GBD study provides opportunities to examine broad trends, compare those trends between countries or subnational geographies, benchmark against locations at similar stages of development, and gauge the strength or weakness of the estimates available. Funding Bill & Melinda Gates Foundation.
ER  - 

TY  - JOUR
M3  - Review
Y1  - 2013
VL  - 47
IS  - 4
SP  - 265
EP  - 272
SN  - 0008-6568
JF  - Caries Research
JO  - Caries Res.
UR  - https://www.embase.com/search/results?subaction=viewrecord&id=L52444791&from=export
U2  - L52444791
C5  - 23407213
DB  - Medline
U4  - 2014-03-14
L2  - http://dx.doi.org/10.1159/000346917
DO  - 10.1159/000346917
LK  - https://search.library.berkeley.edu/openurl/01UCS_BER/01UCS_BER:UCB?sid=EMBASE&sid=EMBASE&issn=00086568&id=doi:10.1159%2F000346917&atitle=Systematic+review+of+publications+on+economic+evaluations+of+caries+prevention+programs&stitle=Caries+Res.&title=Caries+Research&volume=47&issue=4&spage=265&epage=272&aulast=Mari%C3%B1o&aufirst=Rodrigo+J.&auinit=R.J.&aufull=Mari%C3%B1o+R.J.&coden=CAREB&isbn=&pages=265-272&date=2013&auinit1=R&auinitm=J
A1  - Mariño, R.J.
A1  - Khan, A.R.
A1  - Morgan, M.
M1  - (Mariño R.J., rmarino@unimelb.edu.au; Morgan M.) Oral Health Cooperative Research Centre, Melbourne Dental School, University of Melbourne, Melbourne, VIC 3010, Australia
M1  - (Khan A.R.) Altamash Institute of Dental Medicine, Karachi, Pakistan
AD  - R.J. Mariño, Oral Health Cooperative Research Centre, Melbourne Dental School, University of Melbourne, Melbourne, VIC 3010, Australia
T1  - Systematic review of publications on economic evaluations of caries prevention programs
LA  - English
KW  - fissure sealant
KW  - cost benefit analysis
KW  - data mining
KW  - dental caries
KW  - economics
KW  - evaluation study
KW  - fluoridation
KW  - human
KW  - preventive dentistry
KW  - review
KW  - statistical analysis
N2  - The aim of this study was to perform a systematic review of economic evaluations (EEs) of dental caries prevention programs to objectively retrieve, synthesize and describe available information on the field. Several strategies were combined to search for literature published between January 1975 and April 2012. MEDLINE, EconoLit and ISI formed the basis of the literature search. The study selection was done using predefined inclusion and exclusion criteria. Bibliographic listings of all retrieved articles were hand-searched. The search identified 206 references. An evaluative framework was developed based on the Centre for Reviews and Dissemination's 'Guidance for undertaking reviews in health care' (York University, 2009). Background information included publication vehicle, year of publication, geographic focus, type of preventive program and type of economic analysis. 63 studies were included in the review. The most common preventive strategies evaluated were dental sealants (n = 13), water fluoridation (n = 12) and mixed interventions (n = 12). By type of EE undertaken, 30 were cost-effectiveness analyses, 22 were cost-benefit analyses, and 5 presented both cost-effectiveness and cost-benefit analyses. Few studies were cost-utility analyses (n = 5) or cost minimization analyses (n = 2). By year of publication, most were published after 2003. The review revealed that, although the number of publications reporting EEs has increased significantly in recent years, the quality of the reporting needs to be improved. The main methodological problems identified in the review were the limited information provided on adjustments for discounting in addition to inadequate sensitivity analyses. Attention also needs to be given to the analysis and interpretation of the results of the EEs. Copyright © 2013 S. Karger AG, Basel.
ER  - 
